# Supplementary material for: Disulfidptosis-related gene in acute myocardial infarction and its diagnostic value and functions based on bioinformatics analysis and machine learning
Source: Front Cardiovasc Med. 2025 Jul 2;12:1513342. doi: 10.3389/fcvm.2025.1513342 (PMC12263613; doi:10.3389/fcvm.2025.1513342)
Supplement: Supplementary file 2 [file Table1.xlsx]

## Sheet: driver
RCD	Symbol_or_reported_abbr	HGNC_ID	ENSG_stable	Dependence	Evidence	Exp_organism	Pathway	Confidence	Experiments	Caution	UniProtAC	PMID	Remark	Latest_update	Data_source	Gene_type_hgnc_locus_type_or_other
Disulfidptosis	FLNA	HGNC:3754	ENSG00000196924	Glucose starvation and high SLC7A11 level	Together, our data suggest that SLC7A11high-mediated cystine uptake, when combined with glucose starvation, induces severe disulfide stress, which subsequently promotes aberrant disulfide bonding in actin cytoskeleton proteins in an ROS-independent manner.	Human	FLNA :+: Disulfidptosis	Deduced	0	_NA_	P21333	36747082	_NA_	2023-06-18	FerrDb team	gene with protein product
Disulfidptosis	FLNB	HGNC:3755	ENSG00000136068	Glucose starvation and high SLC7A11 level	Together, our data suggest that SLC7A11high-mediated cystine uptake, when combined with glucose starvation, induces severe disulfide stress, which subsequently promotes aberrant disulfide bonding in actin cytoskeleton proteins in an ROS-independent manner.	Human	FLNB :+: Disulfidptosis	Deduced	0	_NA_	O75369	36747082	_NA_	2023-06-18	FerrDb team	gene with protein product
Disulfidptosis	MYH9	HGNC:7579	ENSG00000100345	Glucose starvation and high SLC7A11 level	Together, our data suggest that SLC7A11high-mediated cystine uptake, when combined with glucose starvation, induces severe disulfide stress, which subsequently promotes aberrant disulfide bonding in actin cytoskeleton proteins in an ROS-independent manner.	Human	MYH9 :+: Disulfidptosis	Deduced	0	_NA_	P35579	36747082	_NA_	2023-06-18	FerrDb team	gene with protein product
Disulfidptosis	TLN1	HGNC:11845	ENSG00000137076	Glucose starvation and high SLC7A11 level	Together, our data suggest that SLC7A11high-mediated cystine uptake, when combined with glucose starvation, induces severe disulfide stress, which subsequently promotes aberrant disulfide bonding in actin cytoskeleton proteins in an ROS-independent manner.	Human	TLN1 :+: Disulfidptosis	Deduced	0	_NA_	Q9Y490	36747082	_NA_	2023-06-18	FerrDb team	gene with protein product
Disulfidptosis	DBN1	HGNC:2695	ENSG00000113758	Glucose starvation and high SLC7A11 level	Together, our data suggest that SLC7A11high-mediated cystine uptake, when combined with glucose starvation, induces severe disulfide stress, which subsequently promotes aberrant disulfide bonding in actin cytoskeleton proteins in an ROS-independent manner.	Human	DBN1 :+: Disulfidptosis	Deduced	0	_NA_	Q16643	36747082	Drebrin in article	2023-06-18	FerrDb team	gene with protein product
Disulfidptosis	ACTA1	HGNC:129	ENSG00000143632	Glucose starvation and high SLC7A11 level	Together, our data suggest that SLC7A11high-mediated cystine uptake, when combined with glucose starvation, induces severe disulfide stress, which subsequently promotes aberrant disulfide bonding in actin cytoskeleton proteins in an ROS-independent manner.	Human	ACTA1 :+: Disulfidptosis	Deduced	0	_NA_	P68133	36747082	Actin (Thermo Fisher Scientific, clone ACTN05 (C4), MA5-11869) in article.	2023-06-18	FerrDb team	gene with protein product
Disulfidptosis	ACTA2	HGNC:130	ENSG00000107796	Glucose starvation and high SLC7A11 level	Together, our data suggest that SLC7A11high-mediated cystine uptake, when combined with glucose starvation, induces severe disulfide stress, which subsequently promotes aberrant disulfide bonding in actin cytoskeleton proteins in an ROS-independent manner.	Human	ACTA2 :+: Disulfidptosis	Deduced	0	_NA_	P62736	36747082	Actin (Thermo Fisher Scientific, clone ACTN05 (C4), MA5-11869) in article.	2023-06-18	FerrDb team	gene with protein product
Disulfidptosis	ACTB	HGNC:132	ENSG00000075624	Glucose starvation and high SLC7A11 level	Together, our data suggest that SLC7A11high-mediated cystine uptake, when combined with glucose starvation, induces severe disulfide stress, which subsequently promotes aberrant disulfide bonding in actin cytoskeleton proteins in an ROS-independent manner.	Human	ACTB :+: Disulfidptosis	Deduced	0	_NA_	P60709	36747082	Actin (Thermo Fisher Scientific, clone ACTN05 (C4), MA5-11869) in article.	2023-06-18	FerrDb team	gene with protein product
Disulfidptosis	ACTBL2	HGNC:17780	ENSG00000169067	Glucose starvation and high SLC7A11 level	Together, our data suggest that SLC7A11high-mediated cystine uptake, when combined with glucose starvation, induces severe disulfide stress, which subsequently promotes aberrant disulfide bonding in actin cytoskeleton proteins in an ROS-independent manner.	Human	ACTBL2 :+: Disulfidptosis	Deduced	0	_NA_	Q562R1	36747082	Actin (Thermo Fisher Scientific, clone ACTN05 (C4), MA5-11869) in article.	2023-06-18	FerrDb team	gene with protein product
Disulfidptosis	ACTC1	HGNC:143	ENSG00000159251	Glucose starvation and high SLC7A11 level	Together, our data suggest that SLC7A11high-mediated cystine uptake, when combined with glucose starvation, induces severe disulfide stress, which subsequently promotes aberrant disulfide bonding in actin cytoskeleton proteins in an ROS-independent manner.	Human	ACTC1 :+: Disulfidptosis	Deduced	0	_NA_	P68032	36747082	Actin (Thermo Fisher Scientific, clone ACTN05 (C4), MA5-11869) in article.	2023-06-18	FerrDb team	gene with protein product
Disulfidptosis	ACTG1	HGNC:144	ENSG00000184009	Glucose starvation and high SLC7A11 level	Together, our data suggest that SLC7A11high-mediated cystine uptake, when combined with glucose starvation, induces severe disulfide stress, which subsequently promotes aberrant disulfide bonding in actin cytoskeleton proteins in an ROS-independent manner.	Human	ACTG1 :+: Disulfidptosis	Deduced	0	_NA_	P63261	36747082	Actin (Thermo Fisher Scientific, clone ACTN05 (C4), MA5-11869) in article.	2023-06-18	FerrDb team	gene with protein product
Disulfidptosis	ACTG2	HGNC:145	ENSG00000163017	Glucose starvation and high SLC7A11 level	Together, our data suggest that SLC7A11high-mediated cystine uptake, when combined with glucose starvation, induces severe disulfide stress, which subsequently promotes aberrant disulfide bonding in actin cytoskeleton proteins in an ROS-independent manner.	Human	ACTG2 :+: Disulfidptosis	Deduced	0	_NA_	P63267	36747082	_NA_	2023-06-18	FerrDb team	gene with protein product
Disulfidptosis	MYH10	HGNC:7568	ENSG00000133026	Glucose starvation and high SLC7A11 level	Together, our data suggest that SLC7A11high-mediated cystine uptake, when combined with glucose starvation, induces severe disulfide stress, which subsequently promotes aberrant disulfide bonding in actin cytoskeleton proteins in an ROS-independent manner.	Human	MYH10 :+: Disulfidptosis	Deduced	0	_NA_	P35580	36747082	_NA_	2023-06-18	FerrDb team	gene with protein product
Disulfidptosis	NCKAP1	HGNC:7666	ENSG00000061676	Glucose starvation and high SLC7A11 level	NCKAP1 deletion by CRISPR–Cas9 indeed attenuated disulfidptosis in UMRC6 cells, although the cell death suppression effect by NCKAP1 deficiency was not as potent as that by SLC7A11 deletion (Fig. 5b,c). Conversely, NCKAP1 overexpression promoted disulfidptosis in UMRC6 cells (Fig. 5i,j).	Human	NCKAP1 :+: WAVE-2, NCKAP1 :+: CYFIP1, NCKAP1 :+: Abi2, NCKAP1 :+: HSPC300, WAVE-2 :+: Disulfidptosis, CYFIP1 :+: Disulfidptosis, Abi2 :+: Disulfidptosis, HSPC300 :+: Disulfidptosis	Validated	0	_NA_	Q9Y2A7	36747082	Whole-genome CRISPR–Cas9 screening with normZ > 0 and ranked top 4.	2023-06-20	FerrDb team	gene with protein product
Disulfidptosis	RPN1	HGNC:10381	ENSG00000163902	Glucose starvation and high SLC7A11 level	RPN1 knockdown rendered UMRC6 cells more resistant to disulfidptosis (Extended Data Fig. 7b,c), although the underlying mechanism remained unclear.	Human	RPN1 :+: Disulfidptosis	Validated	0	_NA_	P04843	36747082	Whole-genome CRISPR–Cas9 screening with normZ > 0 and ranked top 4.	2023-06-20	FerrDb team	gene with protein product
Disulfidptosis	SLC3A2	HGNC:11026	ENSG00000168003	Glucose starvation and high SLC7A11 level	In our screening we were mostly interested in suppressor hits, as they represent genes that are required for disulfidptosis.	Human	SLC3A2 :+: Disulfidptosis	Screened	0	_NA_	P08195	36747082	Whole-genome CRISPR–Cas9 screening with normZ > 0 and ranked top 4.	2023-06-20	FerrDb team	gene with protein product
Disulfidptosis	SLC7A11	HGNC:11059	ENSG00000151012	Glucose starvation and high SLC7A11 level	In our screening we were mostly interested in suppressor hits, as they represent genes that are required for disulfidptosis.	Human	SLC7A11 :+: Disulfidptosis	Screened	0	_NA_	Q9UPY5	36747082	Whole-genome CRISPR–Cas9 screening with normZ > 0 and ranked top 4.	2023-06-20	FerrDb team	gene with protein product
Disulfidptosis	WASF2	HGNC:12733	ENSG00000158195	Glucose starvation and high SLC7A11 level	Similarly, deletion of these other components in the WRC also suppressed disulfidptosis (Fig. 5l,m and Extended Data Fig. 7q,r).	Human	WASF2 :+: Disulfidptosis	Validated	0	_NA_	Q9Y6W5	36747082	WAVE-2 in article.	2023-06-20	FerrDb team	gene with protein product
Disulfidptosis	CYFIP1	HGNC:13759	ENSG00000273749	Glucose starvation and high SLC7A11 level	Similarly, deletion of these other components in the WRC also suppressed disulfidptosis (Fig. 5l,m and Extended Data Fig. 7q,r).	Human	CYFIP1 :+: Disulfidptosis	Validated	0	_NA_	Q7L576	36747082	_NA_	2023-06-20	FerrDb team	gene with protein product
Disulfidptosis	ABI2	HGNC:24011	ENSG00000138443	Glucose starvation and high SLC7A11 level	Similarly, deletion of these other components in the WRC also suppressed disulfidptosis (Fig. 5l,m and Extended Data Fig. 7q,r).	Human	ABI2 :+: Disulfidptosis	Validated	0	_NA_	Q9NYB9	36747082	_NA_	2023-06-20	FerrDb team	gene with protein product
Disulfidptosis	BRK1	HGNC:23057	ENSG00000254999	Glucose starvation and high SLC7A11 level	Similarly, deletion of these other components in the WRC also suppressed disulfidptosis (Fig. 5l,m and Extended Data Fig. 7q,r).	Human	BRK1 :+: Disulfidptosis	Validated	0	_NA_	Q8WUW1	36747082	HSPC300 in article.	2023-06-20	FerrDb team	gene with protein product
Disulfidptosis	RAC1	HGNC:9801	ENSG00000136238	Glucose starvation and high SLC7A11 level	We further showed that overexpression of the constitutively active form of Rac1 (the Rac1-Q61L mutant) promoted lamellipodia formation and disulfidptosis in SLC7A11high cells but not in their NCKAP1-KO counterparts (Fig. 5p–t and Extended Data Fig. 7v–y).	Human	RAC1 :+: Disulfidptosis	Validated	0	_NA_	P63000	36747082	_NA_	2023-06-20	FerrDb team	gene with protein product

## Sheet: suppressor
RCD	Symbol	HGNC_ID	ENSG_stable	Dependence	Evidence	Exp_organism	Pathway	Confidence	Experiments	Caution	UniProtAC	PMID	Remark	Latest_update	Data_source	Gene_type_hgnc_locus_type_or_other
Disulfidptosis	GYS1	HGNC:4706	ENSG00000104812	Glucose starvation and high SLC7A11 level	As shown in Fig. 5a, glycogen synthase (GYS1) and various genes involved in mitochondrial oxidative phosphorylation (such as NDUFS1, NDUFA11, NUBPL and LRPPRC) were identified as top synergistic hits (whose inactivation synergizes with glucose starvation to induce cell death).	Human	GYS1 :-: Disulfidptosis	Screened	0	_NA_	P13807	36747082	Whole-genome CRISPR–Cas9 screening with normZ < 0 and fdr < 0.1.	2023-06-21	FerrDb team	gene with protein product
Disulfidptosis	NDUFS1	HGNC:7707	ENSG00000023228	Glucose starvation and high SLC7A11 level	As shown in Fig. 5a, glycogen synthase (GYS1) and various genes involved in mitochondrial oxidative phosphorylation (such as NDUFS1, NDUFA11, NUBPL and LRPPRC) were identified as top synergistic hits (whose inactivation synergizes with glucose starvation to induce cell death).	Human	NDUFS1 :-: Disulfidptosis	Screened	0	_NA_	P28331	36747082	Whole-genome CRISPR–Cas9 screening with normZ < 0 and fdr < 0.1.	2023-06-21	FerrDb team	gene with protein product
Disulfidptosis	OXSM	HGNC:26063	ENSG00000151093	Glucose starvation and high SLC7A11 level	As shown in Fig. 5a, glycogen synthase (GYS1) and various genes involved in mitochondrial oxidative phosphorylation (such as NDUFS1, NDUFA11, NUBPL and LRPPRC) were identified as top synergistic hits (whose inactivation synergizes with glucose starvation to induce cell death).	Human	OXSM :-: Disulfidptosis	Screened	0	_NA_	Q9NWU1	36747082	Whole-genome CRISPR–Cas9 screening with normZ < 0 and fdr < 0.1.	2023-06-21	FerrDb team	gene with protein product
Disulfidptosis	LRPPRC	HGNC:15714	ENSG00000138095	Glucose starvation and high SLC7A11 level	As shown in Fig. 5a, glycogen synthase (GYS1) and various genes involved in mitochondrial oxidative phosphorylation (such as NDUFS1, NDUFA11, NUBPL and LRPPRC) were identified as top synergistic hits (whose inactivation synergizes with glucose starvation to induce cell death).	Human	LRPPRC :-: Disulfidptosis	Screened	0	_NA_	P42704	36747082	Whole-genome CRISPR–Cas9 screening with normZ < 0 and fdr < 0.1.	2023-06-21	FerrDb team	gene with protein product
Disulfidptosis	NDUFA11	HGNC:20371	ENSG00000174886	Glucose starvation and high SLC7A11 level	As shown in Fig. 5a, glycogen synthase (GYS1) and various genes involved in mitochondrial oxidative phosphorylation (such as NDUFS1, NDUFA11, NUBPL and LRPPRC) were identified as top synergistic hits (whose inactivation synergizes with glucose starvation to induce cell death).	Human	NDUFA11 :-: Disulfidptosis	Screened	0	_NA_	Q86Y39	36747082	Whole-genome CRISPR–Cas9 screening with normZ < 0 and fdr < 0.1.	2023-06-21	FerrDb team	gene with protein product
Disulfidptosis	NUBPL	HGNC:20278	ENSG00000151413	Glucose starvation and high SLC7A11 level	As shown in Fig. 5a, glycogen synthase (GYS1) and various genes involved in mitochondrial oxidative phosphorylation (such as NDUFS1, NDUFA11, NUBPL and LRPPRC) were identified as top synergistic hits (whose inactivation synergizes with glucose starvation to induce cell death).	Human	NUBPL :-: Disulfidptosis	Screened	0	_NA_	Q8TB37	36747082	Whole-genome CRISPR–Cas9 screening with normZ < 0 and fdr < 0.1.	2023-06-21	FerrDb team	gene with protein product
Disulfidptosis	NDUFS2	HGNC:7708	ENSG00000158864	Glucose starvation and high SLC7A11 level	As shown in Fig. 5a, glycogen synthase (GYS1) and various genes involved in mitochondrial oxidative phosphorylation (such as NDUFS1, NDUFA11, NUBPL and LRPPRC) were identified as top synergistic hits (whose inactivation synergizes with glucose starvation to induce cell death).	Human	NDUFS2 :-: Disulfidptosis	Screened	0	_NA_	O75306	36747082	Whole-genome CRISPR–Cas9 screening with normZ < 0 and fdr < 0.1.	2023-06-21	FerrDb team	gene with protein product
Disulfidptosis	CNOT1	HGNC:7877	ENSG00000125107	Glucose starvation and high SLC7A11 level	As shown in Fig. 5a, glycogen synthase (GYS1) and various genes involved in mitochondrial oxidative phosphorylation (such as NDUFS1, NDUFA11, NUBPL and LRPPRC) were identified as top synergistic hits (whose inactivation synergizes with glucose starvation to induce cell death).	Human	CNOT1 :-: Disulfidptosis	Screened	0	_NA_	A5YKK6	36747082	Whole-genome CRISPR–Cas9 screening with normZ < 0 and fdr < 0.1.	2023-06-21	FerrDb team	gene with protein product
Disulfidptosis	NDUFC1	HGNC:7705	ENSG00000109390	Glucose starvation and high SLC7A11 level	As shown in Fig. 5a, glycogen synthase (GYS1) and various genes involved in mitochondrial oxidative phosphorylation (such as NDUFS1, NDUFA11, NUBPL and LRPPRC) were identified as top synergistic hits (whose inactivation synergizes with glucose starvation to induce cell death).	Human	NDUFC1 :-: Disulfidptosis	Screened	0	_NA_	O43677	36747082	Whole-genome CRISPR–Cas9 screening with normZ < 0 and fdr < 0.1.	2023-06-21	FerrDb team	gene with protein product
Disulfidptosis	EPAS1	HGNC:3374	ENSG00000116016	Glucose starvation and high SLC7A11 level	As shown in Fig. 5a, glycogen synthase (GYS1) and various genes involved in mitochondrial oxidative phosphorylation (such as NDUFS1, NDUFA11, NUBPL and LRPPRC) were identified as top synergistic hits (whose inactivation synergizes with glucose starvation to induce cell death).	Human	EPAS1 :-: Disulfidptosis	Screened	0	_NA_	Q99814	36747082	Whole-genome CRISPR–Cas9 screening with normZ < 0 and fdr < 0.1.	2023-06-21	FerrDb team	gene with protein product
Disulfidptosis	PPM1F	HGNC:19388	ENSG00000100034	Glucose starvation and high SLC7A11 level	As shown in Fig. 5a, glycogen synthase (GYS1) and various genes involved in mitochondrial oxidative phosphorylation (such as NDUFS1, NDUFA11, NUBPL and LRPPRC) were identified as top synergistic hits (whose inactivation synergizes with glucose starvation to induce cell death).	Human	PPM1F :-: Disulfidptosis	Screened	0	_NA_	P49593	36747082	Whole-genome CRISPR–Cas9 screening with normZ < 0 and fdr < 0.1.	2023-06-21	FerrDb team	gene with protein product
Disulfidptosis	NDUFA10	HGNC:7684	ENSG00000130414	Glucose starvation and high SLC7A11 level	As shown in Fig. 5a, glycogen synthase (GYS1) and various genes involved in mitochondrial oxidative phosphorylation (such as NDUFS1, NDUFA11, NUBPL and LRPPRC) were identified as top synergistic hits (whose inactivation synergizes with glucose starvation to induce cell death).	Human	NDUFA10 :-: Disulfidptosis	Screened	0	_NA_	O95299	36747082	Whole-genome CRISPR–Cas9 screening with normZ < 0 and fdr < 0.1.	2023-06-21	FerrDb team	gene with protein product
Disulfidptosis	SLC2A1	HGNC:11005	ENSG00000117394	SLC7A11high cells	We confirmed that treatment with the GLUT1 inhibitor BAY-876 ref. 19 or GLUT1 and -3 inhibitor KL-11743 refs. 1,20 inhibited glucose uptake, increased the NADP+/NADPH ratio (Fig. 6a,b) and triggered potent cell death in UMRC6 cells and further demonstrated that known cell death inhibitors failed to suppress this cell death (Fig. 6c,d). In addition, GLUT inhibition induced disulfide bonding in act…	Human	SLC2A1 :-: Disulfidptosis	Validated	0	_NA_	P11166	36747082	GLUT in article.	2023-03-31	FerrDb team	gene with protein product
Disulfidptosis	SLC2A3	HGNC:11007	ENSG00000059804	SLC7A11high cells	We confirmed that treatment with the GLUT1 inhibitor BAY-876 ref. 19 or GLUT1 and -3 inhibitor KL-11743 refs. 1,20 inhibited glucose uptake, increased the NADP+/NADPH ratio (Fig. 6a,b) and triggered potent cell death in UMRC6 cells and further demonstrated that known cell death inhibitors failed to suppress this cell death (Fig. 6c,d). In addition, GLUT inhibition induced disulfide bonding in act…	Human	GLUT3 :-: Disulfidptosis	Validated	0	_NA_	P11169	36747082	GLUT3 in article.	2023-06-25	FerrDb team	gene with protein product

## Sheet: marker
RCD	Symbol	HGNC_ID	ENSG_stable	Dependence	Evidence	Exp_organism	Pathway	Confidence	Experiments	Caution	UniProtAC	PMID	Remark	Latest_update	Data_source	Gene_type_hgnc_locus_type_or_other

## Sheet: unclassified.reg.
RCD	Symbol	HGNC_ID	ENSG_stable	Dependence	Evidence	Exp_organism	Pathway	Confidence	Experiments	Caution	UniProtAC	PMID	Remark	Latest_update	Data_source	Gene_type_hgnc_locus_type_or_other
Disulfidptosis	TARDBP	HGNC:11571	ENSG00000120948	Glucose starvation and high SLC7A11 level	We conducted both forward and reverse labelling analyses and identified 90 cysteine sites with an increase of at least 1.5-fold in disulfide bonds following glucose starvation in both analyses.	Human	TARDBP :?: Disulfidptosis	Deduced	0	_NA_	Q13148	36747082	May promote disulfidptosis.	2023-06-15	FerrDb team	gene with protein product
Disulfidptosis	CHD4	HGNC:1919	ENSG00000111642	Glucose starvation and high SLC7A11 level	We conducted both forward and reverse labelling analyses and identified 90 cysteine sites with an increase of at least 1.5-fold in disulfide bonds following glucose starvation in both analyses.	Human	CHD4 :?: Disulfidptosis	Deduced	0	_NA_	A0A2R8YDJ9	36747082	May promote disulfidptosis.	2023-06-15	FerrDb team	gene with protein product
Disulfidptosis	HNRNPU	HGNC:5048	ENSG00000153187	Glucose starvation and high SLC7A11 level	We conducted both forward and reverse labelling analyses and identified 90 cysteine sites with an increase of at least 1.5-fold in disulfide bonds following glucose starvation in both analyses.	Human	HNRNPU :?: Disulfidptosis	Deduced	0	_NA_	A0A1W2PP35	36747082	May promote disulfidptosis.	2023-06-15	FerrDb team	gene with protein product
Disulfidptosis	ATXN10	HGNC:10549	ENSG00000130638	Glucose starvation and high SLC7A11 level	We conducted both forward and reverse labelling analyses and identified 90 cysteine sites with an increase of at least 1.5-fold in disulfide bonds following glucose starvation in both analyses.	Human	ATXN10 :?: Disulfidptosis	Deduced	0	_NA_	A0A1W2PQD2	36747082	May promote disulfidptosis.	2023-06-15	FerrDb team	gene with protein product
Disulfidptosis	GTF2I	HGNC:4659	ENSG00000263001	Glucose starvation and high SLC7A11 level	We conducted both forward and reverse labelling analyses and identified 90 cysteine sites with an increase of at least 1.5-fold in disulfide bonds following glucose starvation in both analyses.	Human	GTF2I :?: Disulfidptosis	Deduced	0	_NA_	A0A494C1K3	36747082	May promote disulfidptosis.	2023-06-15	FerrDb team	gene with protein product
Disulfidptosis	SART3	HGNC:16860	ENSG00000075856	Glucose starvation and high SLC7A11 level	We conducted both forward and reverse labelling analyses and identified 90 cysteine sites with an increase of at least 1.5-fold in disulfide bonds following glucose starvation in both analyses.	Human	SART3 :?: Disulfidptosis	Deduced	0	_NA_	A0A499FI31	36747082	May promote disulfidptosis.	2023-06-15	FerrDb team	gene with protein product
Disulfidptosis	CAPZB	HGNC:1491	ENSG00000077549	Glucose starvation and high SLC7A11 level	We conducted both forward and reverse labelling analyses and identified 90 cysteine sites with an increase of at least 1.5-fold in disulfide bonds following glucose starvation in both analyses.	Human	CAPZB :?: Disulfidptosis	Deduced	0	_NA_	B1AK85	36747082	May promote disulfidptosis.	2023-06-15	FerrDb team	gene with protein product
Disulfidptosis	ARMC6	HGNC:25049	ENSG00000105676	Glucose starvation and high SLC7A11 level	We conducted both forward and reverse labelling analyses and identified 90 cysteine sites with an increase of at least 1.5-fold in disulfide bonds following glucose starvation in both analyses.	Human	ARMC6 :?: Disulfidptosis	Deduced	0	_NA_	B4E1N1	36747082	May promote disulfidptosis.	2023-06-15	FerrDb team	gene with protein product
Disulfidptosis	CHCHD3	HGNC:21906	ENSG00000106554	Glucose starvation and high SLC7A11 level	We conducted both forward and reverse labelling analyses and identified 90 cysteine sites with an increase of at least 1.5-fold in disulfide bonds following glucose starvation in both analyses.	Human	CHCHD3 :?: Disulfidptosis	Deduced	0	_NA_	C9JRZ6	36747082	May promote disulfidptosis.	2023-06-15	FerrDb team	gene with protein product
Disulfidptosis	NLN	HGNC:16058	ENSG00000123213	Glucose starvation and high SLC7A11 level	We conducted both forward and reverse labelling analyses and identified 90 cysteine sites with an increase of at least 1.5-fold in disulfide bonds following glucose starvation in both analyses.	Human	NLN :?: Disulfidptosis	Deduced	0	_NA_	E9PCB6	36747082	May promote disulfidptosis.	2023-06-15	FerrDb team	gene with protein product
Disulfidptosis	HNRNPH1	HGNC:5041	ENSG00000169045	Glucose starvation and high SLC7A11 level	We conducted both forward and reverse labelling analyses and identified 90 cysteine sites with an increase of at least 1.5-fold in disulfide bonds following glucose starvation in both analyses.	Human	HNRNPH1 :?: Disulfidptosis	Deduced	0	_NA_	P31943	36747082	May promote disulfidptosis.	2023-06-15	FerrDb team	gene with protein product
Disulfidptosis	MRPS17	HGNC:14047	ENSG00000239789	Glucose starvation and high SLC7A11 level	We conducted both forward and reverse labelling analyses and identified 90 cysteine sites with an increase of at least 1.5-fold in disulfide bonds following glucose starvation in both analyses.	Human	MRPS17 :?: Disulfidptosis	Deduced	0	_NA_	E9PE17	36747082	May promote disulfidptosis.	2023-06-15	FerrDb team	gene with protein product
Disulfidptosis	ANP32E	HGNC:16673	ENSG00000143401	Glucose starvation and high SLC7A11 level	We conducted both forward and reverse labelling analyses and identified 90 cysteine sites with an increase of at least 1.5-fold in disulfide bonds following glucose starvation in both analyses.	Human	ANP32E :?: Disulfidptosis	Deduced	0	_NA_	E9PPH5	36747082	May promote disulfidptosis.	2023-06-15	FerrDb team	gene with protein product
Disulfidptosis	PCBP2	HGNC:8648	ENSG00000169564	Glucose starvation and high SLC7A11 level	We conducted both forward and reverse labelling analyses and identified 90 cysteine sites with an increase of at least 1.5-fold in disulfide bonds following glucose starvation in both analyses.	Human	PCBP2 :?: Disulfidptosis	Deduced	0	_NA_	Q15365	36747082	May promote disulfidptosis.	2023-06-15	FerrDb team	gene with protein product
Disulfidptosis	PDLIM1	HGNC:2067	ENSG00000107438	Glucose starvation and high SLC7A11 level	We conducted both forward and reverse labelling analyses and identified 90 cysteine sites with an increase of at least 1.5-fold in disulfide bonds following glucose starvation in both analyses.	Human	PDLIM1 :?: Disulfidptosis	Deduced	0	_NA_	O00151	36747082	May promote disulfidptosis.	2023-06-15	FerrDb team	gene with protein product
Disulfidptosis	PRC1	HGNC:9341	ENSG00000198901	Glucose starvation and high SLC7A11 level	We conducted both forward and reverse labelling analyses and identified 90 cysteine sites with an increase of at least 1.5-fold in disulfide bonds following glucose starvation in both analyses.	Human	PRC1 :?: Disulfidptosis	Deduced	0	_NA_	O43663	36747082	May promote disulfidptosis.	2023-06-15	FerrDb team	gene with protein product
Disulfidptosis	ACTN4	HGNC:166	ENSG00000130402	Glucose starvation and high SLC7A11 level	We conducted both forward and reverse labelling analyses and identified 90 cysteine sites with an increase of at least 1.5-fold in disulfide bonds following glucose starvation in both analyses.	Human	ACTN4 :?: Disulfidptosis	Deduced	0	_NA_	O43707	36747082	May promote disulfidptosis.	2023-06-15	FerrDb team	gene with protein product
Disulfidptosis	FLNB	HGNC:3755	ENSG00000136068	Glucose starvation and high SLC7A11 level	We conducted both forward and reverse labelling analyses and identified 90 cysteine sites with an increase of at least 1.5-fold in disulfide bonds following glucose starvation in both analyses.	Human	FLNB :?: Disulfidptosis	Deduced	0	_NA_	O75369	36747082	May promote disulfidptosis.	2023-06-15	FerrDb team	gene with protein product
Disulfidptosis	IPO7	HGNC:9852	ENSG00000205339	Glucose starvation and high SLC7A11 level	We conducted both forward and reverse labelling analyses and identified 90 cysteine sites with an increase of at least 1.5-fold in disulfide bonds following glucose starvation in both analyses.	Human	IPO7 :?: Disulfidptosis	Deduced	0	_NA_	O95373	36747082	May promote disulfidptosis.	2023-06-15	FerrDb team	gene with protein product
Disulfidptosis	RNH1	HGNC:10074	ENSG00000023191	Glucose starvation and high SLC7A11 level	We conducted both forward and reverse labelling analyses and identified 90 cysteine sites with an increase of at least 1.5-fold in disulfide bonds following glucose starvation in both analyses.	Human	RNH1 :?: Disulfidptosis	Deduced	0	_NA_	P13489	36747082	May promote disulfidptosis.	2023-06-15	FerrDb team	gene with protein product
Disulfidptosis	FLNA	HGNC:3754	ENSG00000196924	Glucose starvation and high SLC7A11 level	We conducted both forward and reverse labelling analyses and identified 90 cysteine sites with an increase of at least 1.5-fold in disulfide bonds following glucose starvation in both analyses.	Human	FLNA :?: Disulfidptosis	Deduced	0	_NA_	Q60FE5	36747082	May promote disulfidptosis.	2023-06-15	FerrDb team	gene with protein product
Disulfidptosis	RPA1	HGNC:10289	ENSG00000132383	Glucose starvation and high SLC7A11 level	We conducted both forward and reverse labelling analyses and identified 90 cysteine sites with an increase of at least 1.5-fold in disulfide bonds following glucose starvation in both analyses.	Human	RPA1 :?: Disulfidptosis	Deduced	0	_NA_	P27694	36747082	May promote disulfidptosis.	2023-06-15	FerrDb team	gene with protein product
Disulfidptosis	PML	HGNC:9113	ENSG00000140464	Glucose starvation and high SLC7A11 level	We conducted both forward and reverse labelling analyses and identified 90 cysteine sites with an increase of at least 1.5-fold in disulfide bonds following glucose starvation in both analyses.	Human	PML :?: Disulfidptosis	Deduced	0	_NA_	P29590	36747082	May promote disulfidptosis.	2023-06-15	FerrDb team	gene with protein product
Disulfidptosis	MYH9	HGNC:7579	ENSG00000100345	Glucose starvation and high SLC7A11 level	We conducted both forward and reverse labelling analyses and identified 90 cysteine sites with an increase of at least 1.5-fold in disulfide bonds following glucose starvation in both analyses.	Human	MYH9 :?: Disulfidptosis	Deduced	0	_NA_	P35579	36747082	May promote disulfidptosis.	2023-06-15	FerrDb team	gene with protein product
Disulfidptosis	MYH10	HGNC:7568	ENSG00000133026	Glucose starvation and high SLC7A11 level	We conducted both forward and reverse labelling analyses and identified 90 cysteine sites with an increase of at least 1.5-fold in disulfide bonds following glucose starvation in both analyses.	Human	MYH10 :?: Disulfidptosis	Deduced	0	_NA_	P35580	36747082	May promote disulfidptosis.	2023-06-15	FerrDb team	gene with protein product
Disulfidptosis	IQGAP1	HGNC:6110	ENSG00000140575	Glucose starvation and high SLC7A11 level	We conducted both forward and reverse labelling analyses and identified 90 cysteine sites with an increase of at least 1.5-fold in disulfide bonds following glucose starvation in both analyses.	Human	IQGAP1 :?: Disulfidptosis	Deduced	0	_NA_	P46940	36747082	May promote disulfidptosis.	2023-06-15	FerrDb team	gene with protein product
Disulfidptosis	HNRNPA3	HGNC:24941	ENSG00000170144	Glucose starvation and high SLC7A11 level	We conducted both forward and reverse labelling analyses and identified 90 cysteine sites with an increase of at least 1.5-fold in disulfide bonds following glucose starvation in both analyses.	Human	HNRNPA3 :?: Disulfidptosis	Deduced	0	_NA_	P51991	36747082	May promote disulfidptosis.	2023-06-15	FerrDb team	gene with protein product
Disulfidptosis	HNRNPM	HGNC:5046	ENSG00000099783	Glucose starvation and high SLC7A11 level	We conducted both forward and reverse labelling analyses and identified 90 cysteine sites with an increase of at least 1.5-fold in disulfide bonds following glucose starvation in both analyses.	Human	HNRNPM :?: Disulfidptosis	Deduced	0	_NA_	P52272	36747082	May promote disulfidptosis.	2023-06-15	FerrDb team	gene with protein product
Disulfidptosis	RRP1	HGNC:18785	ENSG00000160214	Glucose starvation and high SLC7A11 level	We conducted both forward and reverse labelling analyses and identified 90 cysteine sites with an increase of at least 1.5-fold in disulfide bonds following glucose starvation in both analyses.	Human	RRP1 :?: Disulfidptosis	Deduced	0	_NA_	P56182	36747082	May promote disulfidptosis.	2023-06-15	FerrDb team	gene with protein product
Disulfidptosis	MYL6	HGNC:7587	ENSG00000092841	Glucose starvation and high SLC7A11 level	We conducted both forward and reverse labelling analyses and identified 90 cysteine sites with an increase of at least 1.5-fold in disulfide bonds following glucose starvation in both analyses.	Human	MYL6 :?: Disulfidptosis	Deduced	0	_NA_	P60660	36747082	May promote disulfidptosis.	2023-06-15	FerrDb team	gene with protein product
Disulfidptosis	ACTB	HGNC:132	ENSG00000075624	Glucose starvation and high SLC7A11 level	We conducted both forward and reverse labelling analyses and identified 90 cysteine sites with an increase of at least 1.5-fold in disulfide bonds following glucose starvation in both analyses.	Human	ACTB :?: Disulfidptosis	Deduced	0	_NA_	P60709	36747082	May promote disulfidptosis.	2023-06-15	FerrDb team	gene with protein product
Disulfidptosis	DSTN	HGNC:15750	ENSG00000125868	Glucose starvation and high SLC7A11 level	We conducted both forward and reverse labelling analyses and identified 90 cysteine sites with an increase of at least 1.5-fold in disulfide bonds following glucose starvation in both analyses.	Human	DSTN :?: Disulfidptosis	Deduced	0	_NA_	P60981	36747082	May promote disulfidptosis.	2023-06-15	FerrDb team	gene with protein product
Disulfidptosis	PRDX1	HGNC:9352	ENSG00000117450	Glucose starvation and high SLC7A11 level	We conducted both forward and reverse labelling analyses and identified 90 cysteine sites with an increase of at least 1.5-fold in disulfide bonds following glucose starvation in both analyses.	Human	PRDX1 :?: Disulfidptosis	Deduced	0	_NA_	Q06830	36747082	May promote disulfidptosis.	2023-06-15	FerrDb team	gene with protein product
Disulfidptosis	DHX9	HGNC:2750	ENSG00000135829	Glucose starvation and high SLC7A11 level	We conducted both forward and reverse labelling analyses and identified 90 cysteine sites with an increase of at least 1.5-fold in disulfide bonds following glucose starvation in both analyses.	Human	DHX9 :?: Disulfidptosis	Deduced	0	_NA_	Q08211	36747082	May promote disulfidptosis.	2023-06-15	FerrDb team	gene with protein product
Disulfidptosis	NSUN2	HGNC:25994	ENSG00000037474	Glucose starvation and high SLC7A11 level	We conducted both forward and reverse labelling analyses and identified 90 cysteine sites with an increase of at least 1.5-fold in disulfide bonds following glucose starvation in both analyses.	Human	NSUN2 :?: Disulfidptosis	Deduced	0	_NA_	Q08J23	36747082	May promote disulfidptosis.	2023-06-15	FerrDb team	gene with protein product
Disulfidptosis	SQSTM1	HGNC:11280	ENSG00000161011	Glucose starvation and high SLC7A11 level	We conducted both forward and reverse labelling analyses and identified 90 cysteine sites with an increase of at least 1.5-fold in disulfide bonds following glucose starvation in both analyses.	Human	SQSTM1 :?: Disulfidptosis	Deduced	0	_NA_	Q13501	36747082	May promote disulfidptosis.	2023-06-15	FerrDb team	gene with protein product
Disulfidptosis	BOP1	HGNC:15519	ENSG00000261236	Glucose starvation and high SLC7A11 level	We conducted both forward and reverse labelling analyses and identified 90 cysteine sites with an increase of at least 1.5-fold in disulfide bonds following glucose starvation in both analyses.	Human	BOP1 :?: Disulfidptosis	Deduced	0	_NA_	Q14137	36747082	May promote disulfidptosis.	2023-06-15	FerrDb team	gene with protein product
Disulfidptosis	SAFB2	HGNC:21605	ENSG00000160633	Glucose starvation and high SLC7A11 level	We conducted both forward and reverse labelling analyses and identified 90 cysteine sites with an increase of at least 1.5-fold in disulfide bonds following glucose starvation in both analyses.	Human	SAFB2 :?: Disulfidptosis	Deduced	0	_NA_	Q15424	36747082	May promote disulfidptosis.	2023-06-15	FerrDb team	gene with protein product
Disulfidptosis	TRIP6	HGNC:12311	ENSG00000087077	Glucose starvation and high SLC7A11 level	We conducted both forward and reverse labelling analyses and identified 90 cysteine sites with an increase of at least 1.5-fold in disulfide bonds following glucose starvation in both analyses.	Human	TRIP6 :?: Disulfidptosis	Deduced	0	_NA_	Q15654	36747082	May promote disulfidptosis.	2023-06-15	FerrDb team	gene with protein product
Disulfidptosis	DBN1	HGNC:2695	ENSG00000113758	Glucose starvation and high SLC7A11 level	We conducted both forward and reverse labelling analyses and identified 90 cysteine sites with an increase of at least 1.5-fold in disulfide bonds following glucose starvation in both analyses.	Human	DBN1 :?: Disulfidptosis	Deduced	0	_NA_	Q16643	36747082	May promote disulfidptosis.	2023-06-15	FerrDb team	gene with protein product
Disulfidptosis	INF2	HGNC:23791	ENSG00000203485	Glucose starvation and high SLC7A11 level	We conducted both forward and reverse labelling analyses and identified 90 cysteine sites with an increase of at least 1.5-fold in disulfide bonds following glucose starvation in both analyses.	Human	INF2 :?: Disulfidptosis	Deduced	0	_NA_	Q27J81	36747082	May promote disulfidptosis.	2023-06-15	FerrDb team	gene with protein product
Disulfidptosis	SPART	HGNC:18514	ENSG00000133104	Glucose starvation and high SLC7A11 level	We conducted both forward and reverse labelling analyses and identified 90 cysteine sites with an increase of at least 1.5-fold in disulfide bonds following glucose starvation in both analyses.	Human	SPG20 :?: Disulfidptosis	Deduced	0	_NA_	Q8N0X7	36747082	SPG20 in article. May promote disulfidptosis.	2023-06-15	FerrDb team	gene with protein product
Disulfidptosis	IPO4	HGNC:19426	ENSG00000196497	Glucose starvation and high SLC7A11 level	We conducted both forward and reverse labelling analyses and identified 90 cysteine sites with an increase of at least 1.5-fold in disulfide bonds following glucose starvation in both analyses.	Human	IPO4 :?: Disulfidptosis	Deduced	0	_NA_	Q8TEX9	36747082	May promote disulfidptosis.	2023-06-15	FerrDb team	gene with protein product
Disulfidptosis	UBASH3B	HGNC:29884	ENSG00000154127	Glucose starvation and high SLC7A11 level	We conducted both forward and reverse labelling analyses and identified 90 cysteine sites with an increase of at least 1.5-fold in disulfide bonds following glucose starvation in both analyses.	Human	UBASH3B :?: Disulfidptosis	Deduced	0	_NA_	Q8TF42	36747082	May promote disulfidptosis.	2023-06-15	FerrDb team	gene with protein product
Disulfidptosis	GCN1	HGNC:4199	ENSG00000089154	Glucose starvation and high SLC7A11 level	We conducted both forward and reverse labelling analyses and identified 90 cysteine sites with an increase of at least 1.5-fold in disulfide bonds following glucose starvation in both analyses.	Human	GCN1L1 :?: Disulfidptosis	Deduced	0	_NA_	Q92616	36747082	GCN1L1 in article. May promote disulfidptosis.	2023-06-15	FerrDb team	gene with protein product
Disulfidptosis	RUFY1	HGNC:19760	ENSG00000176783	Glucose starvation and high SLC7A11 level	We conducted both forward and reverse labelling analyses and identified 90 cysteine sites with an increase of at least 1.5-fold in disulfide bonds following glucose starvation in both analyses.	Human	RUFY1 :?: Disulfidptosis	Deduced	0	_NA_	Q96T51	36747082	May promote disulfidptosis.	2023-06-15	FerrDb team	gene with protein product
Disulfidptosis	TNKS1BP1	HGNC:19081	ENSG00000149115	Glucose starvation and high SLC7A11 level	We conducted both forward and reverse labelling analyses and identified 90 cysteine sites with an increase of at least 1.5-fold in disulfide bonds following glucose starvation in both analyses.	Human	TNKS1BP1 :?: Disulfidptosis	Deduced	0	_NA_	Q9C0C2	36747082	May promote disulfidptosis.	2023-06-15	FerrDb team	gene with protein product
Disulfidptosis	AAAS	HGNC:13666	ENSG00000094914	Glucose starvation and high SLC7A11 level	We conducted both forward and reverse labelling analyses and identified 90 cysteine sites with an increase of at least 1.5-fold in disulfide bonds following glucose starvation in both analyses.	Human	AAAS :?: Disulfidptosis	Deduced	0	_NA_	Q9NRG9	36747082	May promote disulfidptosis.	2023-06-15	FerrDb team	gene with protein product
Disulfidptosis	FANCI	HGNC:25568	ENSG00000140525	Glucose starvation and high SLC7A11 level	We conducted both forward and reverse labelling analyses and identified 90 cysteine sites with an increase of at least 1.5-fold in disulfide bonds following glucose starvation in both analyses.	Human	FANCI :?: Disulfidptosis	Deduced	0	_NA_	Q9NVI1	36747082	May promote disulfidptosis.	2023-06-15	FerrDb team	gene with protein product
Disulfidptosis	SMPD4	HGNC:32949	ENSG00000136699	Glucose starvation and high SLC7A11 level	We conducted both forward and reverse labelling analyses and identified 90 cysteine sites with an increase of at least 1.5-fold in disulfide bonds following glucose starvation in both analyses.	Human	SMPD4 :?: Disulfidptosis	Deduced	0	_NA_	Q9NXE4	36747082	May promote disulfidptosis.	2023-06-15	FerrDb team	gene with protein product
Disulfidptosis	STRAP	HGNC:30796	ENSG00000023734	Glucose starvation and high SLC7A11 level	We conducted both forward and reverse labelling analyses and identified 90 cysteine sites with an increase of at least 1.5-fold in disulfide bonds following glucose starvation in both analyses.	Human	STRAP :?: Disulfidptosis	Deduced	0	_NA_	Q9Y3F4	36747082	May promote disulfidptosis.	2023-06-15	FerrDb team	gene with protein product
Disulfidptosis	TLN1	HGNC:11845	ENSG00000137076	Glucose starvation and high SLC7A11 level	We conducted both forward and reverse labelling analyses and identified 90 cysteine sites with an increase of at least 1.5-fold in disulfide bonds following glucose starvation in both analyses.	Human	TLN1 :?: Disulfidptosis	Deduced	0	_NA_	Q9Y490	36747082	May promote disulfidptosis.	2023-06-15	FerrDb team	gene with protein product
Disulfidptosis	SAMM50	HGNC:24276	ENSG00000100347	Glucose starvation and high SLC7A11 level	We conducted both forward and reverse labelling analyses and identified 90 cysteine sites with an increase of at least 1.5-fold in disulfide bonds following glucose starvation in both analyses.	Human	SAMM50 :?: Disulfidptosis	Deduced	0	_NA_	Q9Y512	36747082	May promote disulfidptosis.	2023-06-15	FerrDb team	gene with protein product
Disulfidptosis	CD2AP	HGNC:14258	ENSG00000198087	Glucose starvation and high SLC7A11 level	We conducted both forward and reverse labelling analyses and identified 90 cysteine sites with an increase of at least 1.5-fold in disulfide bonds following glucose starvation in both analyses.	Human	CD2AP :?: Disulfidptosis	Deduced	0	_NA_	Q9Y5K6	36747082	May promote disulfidptosis.	2023-06-15	FerrDb team	gene with protein product
Disulfidptosis	ZHX2	HGNC:18513	ENSG00000178764	Glucose starvation and high SLC7A11 level	We conducted both forward and reverse labelling analyses and identified 90 cysteine sites with an increase of at least 1.5-fold in disulfide bonds following glucose starvation in both analyses.	Human	ZHX2 :?: Disulfidptosis	Deduced	0	_NA_	Q9Y6X8	36747082	May promote disulfidptosis.	2023-06-15	FerrDb team	gene with protein product

## Sheet: disease
RCD	Effect	Exp_organism	Confidence	PMID	Remark	Latest_update	Data_source
Disulfidptosis	Disulfidptosis :-: Lung squamous cell carcinoma	Mice	Validated	36747082	_NA_	2023-06-25	FerrDb team
Disulfidptosis	Disulfidptosis :-: Lung cancer	Human, mice	Validated	36747082	_NA_	2023-06-25	FerrDb team

## Sheet: inducer
RCD	Molecule	Name	PubChem_CID	PMID	Remark	Latest_update	Data_source
Disulfidptosis	Diamide	Diamide	5353800	36747082	_NA_	2023-06-25	FerrDb team
Disulfidptosis	Diethyl-maleate	Diethyl-maleate	5271566	36747082	_NA_	2023-06-25	FerrDb team
Disulfidptosis	Cystine	Cystine	67678	36747082	_NA_	2023-06-25	FerrDb team
Disulfidptosis	BAY-876	BAY-876	118191391	36747082	_NA_	2023-06-25	FerrDb team
Disulfidptosis	KL-11743	KL-11743	146345838	36747082	_NA_	2023-06-25	FerrDb team
Disulfidptosis	NADP+	NADP+	5886	36747082	_NA_	2023-06-25	FerrDb team

## Sheet: inhibitor
RCD	Molecule	Name	PubChem_CID	PMID	Remark	Latest_update	Data_source
Disulfidptosis	DTT	Dithiothreitol	446094	36747082	_NA_	2023-06-25	FerrDb team
Disulfidptosis	2ME	Beta-mercaptoethanol	1567	36747082	_NA_	2023-06-25	FerrDb team
Disulfidptosis	TCEP	Tris-(2-carboxyethyl)-phosphine	119411	36747082	_NA_	2023-06-25	FerrDb team
Disulfidptosis	2DG	2-deoxyglucose	108223	36747082	_NA_	2023-06-25	FerrDb team
Disulfidptosis	Glucose	Glucose	5793	36747082	_NA_	2023-06-25	FerrDb team
Disulfidptosis	NADPH	Nicotinamide adenine dinucleotide phosphate	5884	36747082	_NA_	2023-06-25	FerrDb team
