# Supplementary material for: Disulfidptosis-related gene in acute myocardial infarction and its diagnostic value and functions based on bioinformatics analysis and machine learning
Source: Front Cardiovasc Med. 2025 Jul 2;12:1513342. doi: 10.3389/fcvm.2025.1513342 (PMC12263613; doi:10.3389/fcvm.2025.1513342)
Supplement: Supplementary file 3 [file Table2.xlsx]

	logFC	AveExpr	t	P.Value	adj.P.Val	B
BANF1	-0.78291313445378	10.9894809583333	-6.63297391926139	6.95279164262987e-07	0.0122115297134917	5.59497842253642
C1orf123	-0.48120999579832	9.3845080625	-6.49929170399206	9.59988185487336e-07	0.0122115297134917	5.32472739171338
PTTG1	-0.682541815966388	8.3123697375	-6.20832308246985	1.95109747953205e-06	0.0128675817149545	4.72704504341172
KIAA0232	0.627116557983193	7.52611303333333	6.19355231688074	2.02312514680312e-06	0.0128675817149545	4.6963688959366
PMS2L5	-0.403148919327731	7.506650625	-6.04562045743744	2.91238019143336e-06	0.0148187728900512	4.38742114355645
HDAC4	0.860632511764704	7.85413349583333	5.94297897409035	3.75491041248134e-06	0.0159214459673229	4.17126847213959
ACAT2	-0.41840117647059	8.694194	-5.34703965968118	1.67253310577989e-05	0.0557204553054095	2.89022579834336
ATP5G1	-0.723947647058823	10.17291475	-5.32866174039986	1.75214670195069e-05	0.0557204553054095	2.85009412827484
DRG1	-0.440333949579834	9.1599685	-5.21951807136964	2.31045899449102e-05	0.0643548406145408	2.61110316304353
ZNF364	-0.433532298319331	9.95378547916667	-5.16640439773497	2.64402846393537e-05	0.0643548406145408	2.49441569820173
MGST3	-0.654440340336136	10.3375625208333	-5.11737639766614	2.99492907066433e-05	0.0643548406145408	2.38649520171611
APOA1BP	-0.59111743277311	9.45821010416667	-5.10535129064028	3.08793881474207e-05	0.0643548406145408	2.35999608592752
XTP3TPA	-0.53563492436975	8.7141615	-5.08062394312944	3.28844356742672e-05	0.0643548406145408	2.30547040279499
ZNF545	-0.64336768487395	7.4217884375	-5.02665446667042	3.77280622764877e-05	0.0685599737411517	2.18630449967353
KIF1B	0.817120764705881	8.608787475	4.95698812041374	4.50581034681202e-05	0.0697276923649868	2.03217668500909
PYHIN1	-0.967312575630252	9.1463326875	-4.95159591845757	4.568193551225e-05	0.0697276923649868	2.02023373270361
RASSF2	0.659693537815125	12.6152272083333	4.943853128971	4.65929314965912e-05	0.0697276923649868	2.00308133654304
PWP1	-0.663601012605043	9.10058485416667	-4.84861432806212	5.94117059367339e-05	0.0702268374137369	1.79180761154363
IL12RB1	-0.620809426890757	8.150239275	-4.83162775495052	6.20454880173389e-05	0.0702268374137369	1.75407212984418
KIAA0701	0.381086484033612	7.04577201666667	4.81701164922227	6.44053728013411e-05	0.0702268374137369	1.72159074987491
FLJ22662	1.01904955462185	12.471137625	4.80577910750553	6.62800066462621e-05	0.0702268374137369	1.69662142983485
FLJ31413	0.665489344537813	10.677103	4.78010152534925	7.07736818200112e-05	0.0702268374137369	1.63951884185482
ADA	-0.916070500000001	9.49780622916667	-4.7511330858721	7.62112956754177e-05	0.0702268374137369	1.57506186658969
PPIAL4	-0.662699894957984	9.91028564583333	-4.73315238067903	7.97951871258145e-05	0.0702268374137369	1.53503532786518
NT5C2	0.631771256302521	10.1386283541667	4.71922426296404	8.26870582722775e-05	0.0702268374137369	1.5040211596931
FKBP11	-0.715051046218489	9.8447719375	-4.71604391366904	8.33619863824456e-05	0.0702268374137369	1.49693830934634
NSMAF	0.572895861344535	10.1137915208333	4.70285312443094	8.62207610484321e-05	0.0702268374137369	1.46755742365333
EIF3S2	-0.50821605462185	10.6756497708333	-4.70237195489925	8.63268796950819e-05	0.0702268374137369	1.46648555350042
APOL3	-0.738540336134455	8.52944083333333	-4.6950936564613	8.79481134616304e-05	0.0702268374137369	1.45027112455498
RGS2	1.02536560084033	13.1594960625	4.69180060474878	8.8691627307812e-05	0.0702268374137369	1.44293430734217
TMEM57	-0.338160984873951	7.00992691666667	-4.67158379271643	9.33962529155501e-05	0.0702268374137369	1.3978835457742
NDEL1	0.622181773109243	12.156796375	4.67082506196486	9.35776022074294e-05	0.0702268374137369	1.39619253310557
TRPV2	-0.554930331932774	9.6578905625	-4.66692503910382	9.45153531263574e-05	0.0702268374137369	1.38750009980414
WDR57	-0.496712525210084	9.51189610416667	-4.63610221890407	0.000102265465730896	0.0702268374137369	1.31878472426081
MRPL24	-0.649632226890758	9.656408125	-4.62757357645691	0.000104520148018062	0.0702268374137369	1.29976621451232
PTTG3	-0.361315687394958	7.33566098333333	-4.60319651613884	0.000111242702995924	0.0702268374137369	1.24539539634549
DNAH5	0.526095424369747	6.68923535416667	4.60041158245201	0.000112037744664266	0.0702268374137369	1.23918287119272
COX10	-0.545188447899162	8.41454542083333	-4.5918650304226	0.000114513276447511	0.0702268374137369	1.22011635623399
SF3A3	-0.710518840336135	9.84676425	-4.56656734938788	0.000122166119562541	0.0702268374137369	1.16366986155402
PSME2	-0.645695336134457	10.8270425416667	-4.56292935937951	0.00012330793895978	0.0702268374137369	1.15555131543196
C8orf55	-0.599276011764709	8.792880825	-4.55134016084343	0.000127016943997591	0.0702268374137369	1.12968708935794
SVIL	0.881631890756299	10.0645680416667	4.55091912558404	0.000127153771638684	0.0702268374137369	1.12874739436754
LSS	-0.663515116806724	7.87862475416667	-4.5478713434661	0.000128148640499121	0.0702268374137369	1.12194505014935
RNF141	0.632424257142855	7.242132725	4.54197343195635	0.000130096010570386	0.0702268374137369	1.10878102519036
C12orf36	-0.200868285714286	6.01664008333333	-4.5129959261533	0.000140101987913936	0.0702268374137369	1.04409545637814
LOC653965	-0.469727638655466	10.1087535416667	-4.51130308711264	0.000140709746588825	0.0702268374137369	1.04031619781889
MRPS24	-0.624694928571431	10.3458221875	-4.50112580022071	0.000144419484388978	0.0702268374137369	1.01759463691377
DHRS3	-0.765105035294119	7.5566876	-4.50050700416131	0.000144648167531627	0.0702268374137369	1.01621308583185
SAT	0.581414537815122	13.1246815833333	4.5000405948592	0.000144820773423164	0.0702268374137369	1.01517175700054
OCIAD2	-0.938167457983193	10.0023096458333	-4.49887555934845	0.000145252821862964	0.0702268374137369	1.01257062876457
KIAA1754L	-0.458971254621849	6.70138300416667	-4.48992667143577	0.000148614684772814	0.0702268374137369	0.992590280086438
LOC402644	-0.417572060504204	7.22437213333333	-4.47719776558489	0.000153530896097458	0.0702268374137369	0.964168754539605
COQ6	-0.417524652941177	8.15745237083333	-4.47536248273813	0.000154252996034121	0.0702268374137369	0.960070746091283
DIRC2	0.885748546218486	9.09685279166667	4.47082460073675	0.000156053035256743	0.0702268374137369	0.949937970065311
COPZ1	-0.531303155462187	9.84886097916667	-4.4708076313843	0.000156059805684409	0.0702268374137369	0.949900078351443
ILF2	-0.615130949579833	10.5402139583333	-4.46905457583714	0.000156760821554683	0.0702268374137369	0.945985580492449
LOC654123	-0.449593181512605	7.47702639166667	-4.46760791583236	0.000157341682032271	0.0702268374137369	0.942755232200097
HSDL2	0.811171435294116	8.42717906666667	4.43475873845204	0.00017112515058773	0.0741618065818784	0.869400397568405
ARPC5L	-0.626752626050422	9.4504929375	-4.43279112375411	0.000171987995296208	0.0741618065818784	0.865006392992905
IARS	-0.700282806722691	7.85520491666667	-4.42082907417063	0.000177327825609083	0.0749025642877107	0.838292961798197
CD207	-0.248426636974791	6.028644975	-4.41586025342941	0.000179594214910984	0.0749025642877107	0.827196605195934
UFC1	-0.444888785714287	10.5587347291667	-4.40508698171753	0.000184607849632102	0.0757517468143597	0.803137717393001
TNFSF7	-0.447714130252102	6.78357552916667	-4.38444726922519	0.000194606162083111	0.0785869106278798	0.757045437463206
CEBPB	0.689281592436975	13.8138612708333	4.36991819066247	0.000201966333571709	0.0793203780847474	0.724600154214731
PFKFB3	1.41392152521008	10.2554191041667	4.3643263090286	0.000204872441390678	0.0793203780847474	0.712113058683492
RTN3	0.886266915966386	11.3699255416667	4.3626039651177	0.000205775911072416	0.0793203780847474	0.708266972925903
LOC644850	-0.462942578151261	8.19367048333333	-4.31995206721047	0.000229460352613016	0.0818944522466512	0.613031065951615
ACOT4	-0.625175043697479	6.87968149166667	-4.31480512611868	0.000232496074950592	0.0818944522466512	0.6015399811007
PIGC	-0.334326764705884	9.63116420833333	-4.31241610348351	0.000233918700215689	0.0818944522466512	0.596206357452954
PLEKHB1	-0.516798645378152	7.47811805	-4.30762759103156	0.000236796326371535	0.0818944522466512	0.585515979979502
MRPS9	-0.512172474789918	8.74346602083333	-4.30758498585406	0.000236822087191577	0.0818944522466512	0.585420865175853
RAB6IP1	0.592250756302521	11.5287871666667	4.30754484478171	0.000236846360665727	0.0818944522466512	0.585331251438383
KIAA0963	0.816676473109245	8.60436295416667	4.30267718597536	0.000239808286271703	0.0818944522466512	0.574464525016088
RNF149	0.867026596638657	12.932110625	4.2965239880908	0.000243605259296683	0.0818944522466512	0.560728434159456
ITGAM	0.804907983193276	10.2675405833333	4.29454710911437	0.000244837790873386	0.0818944522466512	0.556315476029112
HIGD2A	-0.638141693277313	11.0957523958333	-4.28963534711216	0.00024792707278128	0.0818944522466512	0.545351300495351
RNU25	-0.21178988487395	6.20293237916667	-4.28016447463652	0.000253993740286065	0.0818944522466512	0.524211326833458
MGC18216	0.695484455462183	7.70792600833333	4.27197859440029	0.000259356133298422	0.0818944522466512	0.505940920350797
IRAK3	1.32023062605042	9.17115314583333	4.27127514806202	0.00025982216659435	0.0818944522466512	0.504370929616737
PPP4R1	0.824101630252098	10.0164930833333	4.26842293363273	0.000261720309626705	0.0818944522466512	0.498005299425405
EIF3S7	-0.532124621848741	11.58444125	-4.26834590967485	0.000261771759723042	0.0818944522466512	0.497833398054178
GZMK	-1.53376399579832	10.4430209791667	-4.26508741681024	0.000263957591455737	0.0818944522466512	0.490561233983316
GMPS	-0.457827302521009	8.566262375	-4.25047043566695	0.000273988292551087	0.0832199868033116	0.457942464469532
LOC649821	-0.770163336134456	12.1844742083333	-4.24935065703321	0.00027477217450093	0.0832199868033116	0.455443799473436
LOC400721	-0.521744486554622	6.95316964583333	-4.23252356321311	0.000286823752587826	0.0835556028878506	0.417899560000276
SLC2A3	0.905186831932771	12.9660217916667	4.22950822021819	0.0002890381949219	0.0835556028878506	0.411172538544745
PYGL	1.16106205462185	10.1923058125	4.22835078952275	0.000289892707782934	0.0835556028878506	0.408590453503775
ACSL1	1.28662243697479	10.0835774166667	4.22315096936179	0.00029376273305147	0.0835556028878506	0.396990733476697
POLR2J2	0.663429692436972	7.29343190833333	4.2220034733721	0.000294623660914966	0.0835556028878506	0.39443100566217
CCDC28B	-0.397202599999999	7.29318005833333	-4.22072470414753	0.000295586032778057	0.0835556028878506	0.391578487879093
TEX10	-0.420024320168069	7.7912319875	-4.21011390515117	0.000303692903204686	0.0849038587959386	0.367911008286898
TSEN34	0.761259920168064	11.6740525625	4.19318737344216	0.000317084694518729	0.0866296253765536	0.330163070905286
CEBPD	0.905943924369744	12.8494642083333	4.18338171605099	0.000325109250454493	0.0866296253765536	0.308299526033496
STMN1	-0.538434635294119	7.2086152	-4.18074799043642	0.000327298727150727	0.0866296253765536	0.302427679750864
ATP6V1F	-0.411495357142859	11.2887564791667	-4.17923659556865	0.000328561789162879	0.0866296253765536	0.299058155649158
SLC22A15	0.954161194117645	8.09859127916667	4.1716933740943	0.000334938314230665	0.0866296253765536	0.282242360861138
LOC652589	0.239626913445378	6.3600073875	4.17064718632032	0.000335832336554945	0.0866296253765536	0.279910292916968
CKS1B	-0.664475564705884	8.43411380833333	-4.16927663385243	0.000337007130686208	0.0866296253765536	0.276855238516108
SNRPN	-0.748762008403362	10.065054625	-4.16916062906405	0.000337106753361849	0.0866296253765536	0.276596659018171
TLR8	0.898581499999998	10.7121447291667	4.14801269093259	0.000355765239864178	0.0896680903316589	0.229465226567093
RPS4X	-0.773591260504203	12.6404906666667	-4.14777617535396	0.000355979604712769	0.0896680903316589	0.228938210325269
GTPBP8	-0.482619264705884	8.1497366875	-4.13993634598909	0.000363158185191406	0.0904127446451733	0.211470336504285
SLC11A1	1.12678120588235	12.5933616875	4.13592005399894	0.000366891165762443	0.0904127446451733	0.202522609236846
MRPL14	-0.629957151260503	8.92295370833333	-4.12669906860252	0.00037560631781216	0.0904127446451733	0.181982062038555
STT3A	-0.45300918487395	8.55157820833333	-4.1191128719899	0.000382930055860321	0.0904127446451733	0.16508582786574
OACT1	0.560158054621849	8.66857647916667	4.11744407832247	0.000384560018296923	0.0904127446451733	0.161369366179625
APEX1	-0.672427025210085	10.5875276666667	-4.11680914600161	0.000385181981343415	0.0904127446451733	0.1599553816038
QKI	0.545285535294116	7.12052282083333	4.10988219211831	0.00039203257764696	0.0904127446451733	0.144530314445587
ALOX5	0.794826689075626	13.4557186666667	4.10872798151448	0.000393185747263629	0.0904127446451733	0.141960304788186
ZNF671	-0.396151773109245	8.60815520833333	-4.10700718605147	0.000394911237381334	0.0904127446451733	0.138128826917831
SPCS2	-0.368183201680674	10.6406567083333	-4.10419848804193	0.000397743736947756	0.0904127446451733	0.131875342283112
MGC5352	-0.391612078151262	7.55225095416667	-4.10391782360589	0.000398027884134248	0.0904127446451733	0.131250470827548
GALNAC4S-6ST	0.781434571428571	12.0817715833333	4.09493979770965	0.000407224250293039	0.0914024959124459	0.111263711366379
MGAM	1.00665084537815	7.54994449166667	4.09268137171356	0.000409570556739862	0.0914024959124459	0.106236628841498
SERINC1	0.677886914285713	8.29976218333333	4.08525641953986	0.000417379254809021	0.0923351793182287	0.0897109781804364
PTPNS1	0.652468668067225	11.9116775208333	4.07016203718107	0.000433711348161934	0.0940503540455973	0.056123913818479
LOC653726	-0.214374972268908	6.44902050416667	-4.06810492382961	0.000435985608477564	0.0940503540455973	0.051547447873781
MRPL49	-0.438178456302523	7.92968537916667	-4.06789107958175	0.000436222702620985	0.0940503540455973	0.0510717204813744
PSMA5	-0.514187697478991	10.681514	-4.06151509162255	0.000443350876849621	0.0947839467053043	0.0368885079689942
RAB6IP2	0.180722630252099	6.11931569166667	4.05699311076856	0.00044847612044952	0.0950806748363019	0.0268307810236115
NCR3	-0.796493946218488	8.59959921666667	-4.0472059285044	0.000459770738656688	0.0962111075899549	0.00506603232105363
GART	-0.429792571428572	8.57574116666667	-4.04010122895298	0.000468145685988751	0.0962111075899549	-0.0107301091374641
DEFB110	0.146770415126048	6.01843219166667	4.03293265950847	0.000476748947949954	0.0962111075899549	-0.0266653738495837
ZNF275	-0.605328525210084	9.12258777083333	-4.03270794337346	0.000477021152466586	0.0962111075899549	-0.027164855781507
LGTN	-0.381760236974791	8.05109764166667	-4.02967997640833	0.000480704042192854	0.0962111075899549	-0.0338949062326064
TMEM39B	-0.245464588235295	8.45799675	-4.0286105098879	0.00048201153791074	0.0962111075899549	-0.0362718077098219
APRT	-0.661366928571428	10.6905056875	-4.02372523303163	0.000488029016218991	0.0962111075899549	-0.0471285406587763
DENND2D	-0.801038810924371	10.4943214375	-4.02284476539872	0.000489121417717062	0.0962111075899549	-0.0490850873542685
CSNK2B	-0.370920184873951	11.5213375833333	-4.0220411763673	0.000490120547055892	0.0962111075899549	-0.0508707568413991
IFNGR2	0.673205600840333	13.2479113958333	4.02083382434641	0.00049162548589655	0.0962111075899549	-0.0535535631716035
IMP4	-0.517116705882354	10.17696	-4.01634382404335	0.000497262400824405	0.096571394957051	-0.0635298405268259
NALP12	0.934073840336133	11.3745372083333	4.01181331359287	0.000503014976557524	0.0969485152924241	-0.0735948942743816
MSRB3	0.304716086554622	6.63212980416667	3.99951565743081	0.000518963767252656	0.0992535833886995	-0.100909195041062
XAB1	-0.517914546218489	9.68986979166667	-3.99424949050816	0.000525945428329406	0.0992535833886995	-0.112602964615013
ANPEP	0.962453647058822	10.7649325	3.9937003828442	0.00052667873737174	0.0992535833886995	-0.11382218192642
RNF5P1	-0.389988760504202	9.12501610416667	-3.98214932136787	0.000542341108924497	0.0994262535560829	-0.139465180075488
GPR97	1.57453048067227	9.81905776666667	3.97714118632932	0.000549274032216631	0.0994262535560829	-0.150580356097869
TRIM44	-0.539368306722691	9.23514802083333	-3.97711519940995	0.000549310234234066	0.0994262535560829	-0.150638027728757
TUSC4	-0.492193882352943	10.1583716666667	-3.97405644815267	0.000553587854422162	0.0994262535560829	-0.157425863165066
RHOC	-0.77170730252101	9.98066970833333	-3.97295545090976	0.000555135627711317	0.0994262535560829	-0.159868989440126
NME1	-0.556149483193278	9.72784135416667	-3.97166175130484	0.00055695976627258	0.0994262535560829	-0.162739619611164
ADAM7	-0.725105926890756	7.1965998875	-3.96782279449696	0.000562407702375124	0.0994262535560829	-0.171257328609092
MAN2A2	0.772673344537813	8.6687319	3.96422456952594	0.000567561806324272	0.0994262535560829	-0.179239993870178
LOC388275	-0.750505478991598	8.74281266666667	-3.96397905684341	0.000567915175180063	0.0994262535560829	-0.179784631372101
FLT3LG	-0.828056079831934	8.5641965625	-3.9626888548385	0.000569775751823014	0.0994262535560829	-0.18264670559321
B4GALT5	0.982952210084032	10.7678469583333	3.95929483046737	0.000574699021472948	0.0994262535560829	-0.190175166270759
PLEKHF1	-0.975100554621852	9.69210191666667	-3.95540867233833	0.000580387793539553	0.0994262535560829	-0.198794261556333
MGC45438	0.186947547058821	6.08585497916667	3.94595423537749	0.000594461050538533	0.0994262535560829	-0.219758734167167
CENTD1	0.371678678151259	7.55409085416667	3.94224249047643	0.000600077785154303	0.0994262535560829	-0.22798747451481
NUP85	-0.318411752100841	9.08740277083333	-3.92924443040995	0.000620163104933106	0.0994262535560829	-0.256795478060267
MRPL9	-0.394480689075631	7.63056495	-3.92902021734768	0.000620515331531895	0.0994262535560829	-0.257292297721652
ZNF337	-0.761120399159665	8.94053747916667	-3.927903654216	0.000622272334718014	0.0994262535560829	-0.259766363396226
DDHD2	-0.538293368067231	8.60528815	-3.92754764135176	0.00062283358199652	0.0994262535560829	-0.260555192121696
MPV17	-0.40743761764706	8.88491935416667	-3.92693896463129	0.00062379430669896	0.0994262535560829	-0.261903833735958
INPP5A	0.558186385714284	8.4435891375	3.92421824663359	0.000628106555633514	0.0994262535560829	-0.267931769348497
PLXDC2	0.767179981512602	8.573455225	3.92415499824698	0.000628207151464105	0.0994262535560829	-0.268071893741046
LATS2	0.432661305042016	7.24892739583333	3.92085105667896	0.000633484205496073	0.0994262535560829	-0.275391224793679
CCDC44	-0.290788386554624	8.52178875	-3.91815666500262	0.000637820058001462	0.0994262535560829	-0.281359578458791
NKX2-8	0.174563001680673	6.06916835	3.91584206995598	0.000641568115782169	0.0994262535560829	-0.286486195081818
TMEM99	-0.540832068907563	7.613149775	-3.91582043570204	0.00064160325078641	0.0994262535560829	-0.28653411101515
RARRES3	-0.81458143697479	12.1448789583333	-3.91508430513912	0.000642799892314834	0.0994262535560829	-0.288164484460754
LOC642019	-0.427175168067227	7.182072575	-3.9145196498752	0.000643719279001733	0.0994262535560829	-0.289415047774902
FKBP9L	0.76230463445378	7.14643125416667	3.9140042844256	0.000644559543430107	0.0994262535560829	-0.290556425355494
IL18R1	1.54703740420168	8.64527420416667	3.9076833752045	0.000654953777850352	0.0994262535560829	-0.304553619113934
MYO5A	0.423284998319328	7.89259851666667	3.90597534030511	0.000657790778655584	0.0994262535560829	-0.308335396457738
LAPTM4A	0.416908550420167	6.9973371375	3.90322692856958	0.000662381291195218	0.0994262535560829	-0.314420194907628
GSTM4	-0.315761474789916	6.42551057916667	-3.90160054856596	0.000665112610324481	0.0994262535560829	-0.3180206060389
STK17B	0.868490478991594	9.05393204166667	3.90060982205309	0.00066678186504216	0.0994262535560829	-0.320213730264326
FGR	0.55492270588235	13.34540075	3.89946850724537	0.000668709966559179	0.0994262535560829	-0.322740106633407
KIAA0556	0.505506806722687	8.32894625	3.89740001621012	0.000672218438572808	0.0994262535560829	-0.327318581089775
LOC349114	1.06513441176471	10.8204612083333	3.89592411419777	0.000674732885146923	0.0994262535560829	-0.330585185014565
CHST13	1.02546463865546	9.8090415	3.89519325305579	0.000675981462191781	0.0994262535560829	-0.332202729428049
PPIH	-0.447061460504205	8.31293260833333	-3.89388964516131	0.000678214159877027	0.0994262535560829	-0.335087770786776
C20orf24	0.584481226890756	13.62567125	3.89284340360924	0.00068001132497773	0.0994262535560829	-0.337403128932007
LOC642103	1.29807833865546	8.67355437083333	3.88864332031288	0.00068727335182744	0.0999138362505251	-0.346697111039526
ARG1	1.7866877117647	8.0881510625	3.88530513224868	0.000693099653902884	0.100188342584905	-0.354082843643146
DNAJC9	-0.540218634453782	9.0019705625	-3.87900940158626	0.000704220764485164	0.101220793611678	-0.3680095997643
ZNF341	0.445052553781512	8.2170991875	3.87425949145068	0.0007127275367324	0.10134017957691	-0.378514640554863
FBLN5	-0.445748891596641	7.3025763875	-3.87330814267921	0.000714443477310114	0.10134017957691	-0.38061844069109
PISD	0.724087962184872	10.1761323541667	3.86853188803335	0.00072312011615327	0.10134017957691	-0.391179414713782
RNF5	-0.322788188235296	8.09582736666667	-3.86715131937982	0.000725647379927565	0.10134017957691	-0.39423168095213
CEBPA	0.575486428571428	10.4017687916667	3.86177951644543	0.000735564095551502	0.10134017957691	-0.406106496373267
LOC51333	-0.162422465546219	6.274359825	-3.85973326374351	0.000739376647853099	0.10134017957691	-0.410629244195654
SLC26A8	1.26651259579832	8.30123814583333	3.85609721793541	0.000746199391742292	0.10134017957691	-0.418664936226271
C9orf142	-0.704018361344538	10.7728730416667	-3.85559187741553	0.000747152519611438	0.10134017957691	-0.419781650500649
DUSP5	-0.721236926890756	7.88552112916667	-3.85492034221004	0.000748420965638442	0.10134017957691	-0.421265590930719
NUBP1	-0.364810111764706	8.5231598375	-3.85327737044279	0.000751533287849376	0.10134017957691	-0.42489601667752
PRIM1	-0.4528729092437	7.69632540833333	-3.85180077561688	0.000754341317765418	0.10134017957691	-0.428158598928417
DGCR6L	-0.591601588235296	9.855640875	-3.84999313001164	0.00075779298254719	0.10134017957691	-0.432152382657967
C20orf3	0.853146159663863	9.96749879166667	3.84973436363902	0.000758288363623787	0.10134017957691	-0.432724073031995
P2RY11	-0.498901612605043	7.74913102916667	-3.84791275534424	0.000761784682213695	0.10134017957691	-0.436748366580312
LOC645161	-0.679410142857147	12.7370672916667	-3.84568607771367	0.000766080053412812	0.10134017957691	-0.441667132105346
ATP5G2	-0.569508100840341	12.3443785	-3.84152312299446	0.000774174701208595	0.10134017957691	-0.45086195782246
GCA	1.03022609243697	12.601114625	3.8414626029532	0.000774292998461129	0.10134017957691	-0.450995618362514
NDUFA12	-0.648646697478996	10.6133887083333	-3.8391372693114	0.00077885179018768	0.10134017957691	-0.456130941904878
QIL1	-0.613575407563027	9.97252222916667	-3.8381806771259	0.00078073484521341	0.10134017957691	-0.458243359500654
LOC652025	-0.587698189075632	10.6924273541667	-3.83276106377792	0.000791488352212174	0.102214493241776	-0.470209756953421
AKR1B1	-0.710874247899161	10.2094371458333	-3.82531271414325	0.000806505589076776	0.10275111130141	-0.48665110275659
LTB4R	1.00968298067227	8.42679185416667	3.82504003430354	0.000807060652900117	0.10275111130141	-0.487252912224346
IQSEC1	0.528477033613445	10.0253980416667	3.82469673492564	0.000807760003941747	0.10275111130141	-0.488010570343029
SEC22L1	0.321017478991595	9.09283966666667	3.81590312660228	0.000825878668017904	0.103776880283813	-0.507414155768581
VNN2	0.841165840336133	13.301498375	3.81559349774858	0.000826523877764141	0.103776880283813	-0.508097234351931
NFIL3	0.91001604537815	8.25170554166667	3.81207704330717	0.000833886432966686	0.103776880283813	-0.515854308618723
EOMES	-1.1609458605042	9.74577899166667	-3.81156474341734	0.00083496443168656	0.103776880283813	-0.516984309790438
MANSC1	1.17357386806722	8.49856020416667	3.81096911097756	0.000836219506237244	0.103776880283813	-0.518298089053934
LAT	-0.876405474789917	9.36475764583333	-3.80803981688791	0.000842418980755618	0.103968253502069	-0.524758695902452
C3orf9	-0.638722693277313	10.0994008541667	-3.80638795984563	0.000845934848273583	0.103968253502069	-0.528401525197451
SUMF1	0.397253600840334	8.42164589583333	3.80009466775898	0.000859462507883707	0.104320023745551	-0.542277625683687
RNF130	0.653824983193273	10.7720199583333	3.79841221870234	0.000863114911786334	0.104320023745551	-0.545986600391748
Septin 6	-0.734823327731093	9.51647	-3.7977296991535	0.000864600934233941	0.104320023745551	-0.547491140968127
MGC24103	-0.476658398319329	6.821333425	-3.79587457708428	0.000868652749401363	0.104320023745551	-0.551580322639252
KIAA0446	0.655630878151259	10.2447160625	3.79557931439369	0.000869299360640577	0.104320023745551	-0.552231128343065
JUNB	0.785416924369747	9.57665341666667	3.78840065946624	0.000885166809475002	0.105725487323256	-0.568051327753094
MKNK1	0.841222033613442	10.57142475	3.7864626392258	0.000889499164173982	0.105746487082945	-0.572321412433783
TUBG2	-0.29786427394958	7.25865029166667	-3.78176176711409	0.000900094589377464	0.106508402085358	-0.582677363388362
CD83	-0.481555174789917	7.485779675	-3.77816135249065	0.000908293518411292	0.106980997231026	-0.590607491529338
FLJ39743	0.200250153781511	6.0411637875	3.77631158280777	0.000912534363935622	0.106985192409614	-0.594681199865112
SULT1B1	0.72403147563025	7.3104615	3.77006160763071	0.000927007815731972	0.107553297638824	-0.608442757931209
GNAI3	0.735340317647056	8.39447835833333	3.76981246206708	0.000927589431860049	0.107553297638824	-0.608991256570548
CHCHD4	-0.342646474789917	8.3141079375	-3.76741621351057	0.000933201689364326	0.107553297638824	-0.614266310100405
LAMB2	0.212933582352939	6.03115895416667	3.76695306628095	0.000934290270751153	0.107553297638824	-0.615285803490752
FVT1	-0.494302600840338	8.8967490625	-3.76307579107617	0.000943452526423797	0.107637317483746	-0.623819687909977
RPL36A	-0.255763678151261	6.54691910416667	-3.75940511534561	0.00095220794113921	0.107637317483746	-0.631897376894729
HECW2	0.969530310084031	7.29011847916667	3.75474998176536	0.000963426458860542	0.107637317483746	-0.642139392433695
FAM49A	0.507701611764705	7.586558475	3.74989498824149	0.000975265006462317	0.107637317483746	-0.652818643685842
FBXL5	0.672800352941172	11.4679779166667	3.74922328592306	0.000976914120819722	0.107637317483746	-0.654295947626237
PREX1	0.654914529411763	8.95443079166667	3.74447238583342	0.00098865667019507	0.107637317483746	-0.664743402823432
ICAM2	-0.618853172268909	11.4804928125	-3.74358646690993	0.000990861640300377	0.107637317483746	-0.666691307355621
SYN2	0.811848706722688	6.83167472916667	3.74356771561728	0.000990908362708694	0.107637317483746	-0.666732535623502
SLC16A3	0.763036655462182	11.8154285833333	3.74238706569911	0.000993854539248926	0.107637317483746	-0.669328340197296
LOC643296	0.166478659663863	5.9840651125	3.73990830039285	0.00100006804372358	0.107637317483746	-0.674777711894784
FLJ20643	-0.401558705042017	8.4144810125	-3.73717437684997	0.00100696541469019	0.107637317483746	-0.680787240870258
TIMM23	-0.4153108697479	10.0297278958333	-3.73681319098365	0.00100788013226011	0.107637317483746	-0.681581113601886
NOTCH1	0.515451247899157	10.6983272291667	3.73604650116272	0.00100982451084674	0.107637317483746	-0.683266220441779
TMEM116	-0.477926542857144	8.00356234166667	-3.7333733652664	0.00101663263214804	0.107637317483746	-0.689140990851056
SEPHS2	0.472141415966384	7.93969844583333	3.73331543319692	0.00101678067544322	0.107637317483746	-0.689268299750117
NUMB	0.766795256302516	11.3904313541667	3.73323157648845	0.00101699500572061	0.107637317483746	-0.689452578799685
HLA-DQA1	-1.26292422689076	11.6246289583333	-3.73068632076607	0.00102352160940705	0.107637317483746	-0.695045522708538
RAF1	0.638320789915965	10.43192025	3.72871188989148	0.00102861280840076	0.107637317483746	-0.699383635030725
RPL32	-0.366735802521011	7.82315362083333	-3.72556440004625	0.00103678028758293	0.107637317483746	-0.706298219211731
DYNLL1	-0.531371495798319	11.077984	-3.72356748620953	0.00104199510181733	0.107637317483746	-0.710684570749118
TNFRSF4	-0.661274471428571	7.98834182083333	-3.72121210450015	0.00104817914627239	0.107637317483746	-0.715857737057226
ACTR1B	-0.376720714285714	8.587594875	-3.71951700465109	0.00105265190944455	0.107637317483746	-0.719580322664616
TNNI2	0.441712785714282	6.83354170416667	3.71830191498089	0.00105586962323574	0.107637317483746	-0.722248561967797
FLJ20859	-0.41731962184874	8.77486745833333	-3.716408847163	0.00106090196277904	0.107637317483746	-0.726405248926503
PFKFB4	0.703657542016803	11.6462040208333	3.71264129913781	0.00107098739534805	0.107637317483746	-0.734676579761724
AQP9	0.955150680672264	13.5097212083333	3.71048238129301	0.00107680900834778	0.107637317483746	-0.739415559127117
PNPLA1	0.530818102521007	6.60582884166667	3.70997902104234	0.00107817079972979	0.107637317483746	-0.740520393062954
EDG8	-1.10148096554622	9.5178353875	-3.70967480100221	0.00107899465642589	0.107637317483746	-0.741188116476987
HN1	0.657905956302521	7.57931513333333	3.70939593609336	0.00107975039184466	0.107637317483746	-0.74180017920453
PPP1R3D	0.617025047058823	8.11944700833333	3.70859189914497	0.00108193227506289	0.107637317483746	-0.743564857647265
CXCR6	-0.591576829411767	6.9557141125	-3.70774978384222	0.00108422213000758	0.107637317483746	-0.745413028527014
CPD	0.945886067226888	9.40727091666667	3.70707452305742	0.0010860617150308	0.107637317483746	-0.746894947800562
WDR54	-0.68299280672269	9.446762	-3.70548488984274	0.001090404390225	0.107637317483746	-0.750383327160353
TTMB	0.207460532773108	5.849702325	3.70537130728372	0.00109071533485595	0.107637317483746	-0.750632567692852
FLJ39378	0.72650238403361	7.3346800125	3.70516833735905	0.00109127120386718	0.107637317483746	-0.751077952127951
POLR1C	-0.442872398319328	8.255383575	-3.70455460051679	0.0010929537227047	0.107637317483746	-0.752424668220848
EDG4	0.810771773109241	10.2099239583333	3.70347049081339	0.00109593196035797	0.107637317483746	-0.754803410201314
ITM2B	0.496561134453776	14.157238375	3.70119297689556	0.00110221465241711	0.107637317483746	-0.759800256054106
MID2	-0.363813792436975	6.84249562083333	-3.70099207361928	0.00110277055258708	0.107637317483746	-0.760241006719042
ACR	0.158643113445377	6.2377641625	3.70045624283947	0.00110425454436766	0.107637317483746	-0.761416513103078
KIAA1191	-0.45570644537815	9.18016079166667	-3.69840409636477	0.00110995614300545	0.107680759880192	-0.76591820071646
DAD1	-0.379687142857143	12.0032580833333	-3.69722456483615	0.00111324636822724	0.107680759880192	-0.768505451866918
ANKS1A	0.50633587815126	8.5613619375	3.69574112139908	0.00111739792493891	0.107680759880192	-0.771759085574201
SCAP2	0.816147596638655	10.2541708333333	3.69015098247709	0.00113317937976762	0.107750807520442	-0.784017563637525
KLRB1	-1.25264636554622	11.1653373958333	-3.68788252580427	0.00113964562207819	0.107750807520442	-0.788990935562617
TTC4	-0.584393747899159	9.218241	-3.6852023940841	0.00114733200190838	0.107750807520442	-0.794866063881125
H3F3B	0.447021474789915	10.4450918541667	3.68519945489511	0.00114734045909263	0.107750807520442	-0.794872506412236
CLDND2	-0.588379051260506	8.1818453625	-3.68513903894806	0.0011475143127021	0.107750807520442	-0.795004934417721
CD40LG	-0.617316387394957	7.19234615416667	-3.68418618599803	0.00115025967311967	0.107750807520442	-0.797093470319535
ADK	-0.456609399159664	8.45721977083333	-3.68162782310606	0.00115766274008323	0.107750807520442	-0.802700539175725
VIPR1	-0.467044285714287	9.01100925	-3.68159029888524	0.00115777166993176	0.107750807520442	-0.802782773679109
HLA-DMA	-0.620173319327734	11.4911797083333	-3.67971824802309	0.00116321886573838	0.107750807520442	-0.806885163399023
AIP	-0.461259605042018	10.589998875	-3.67939394418522	0.0011641650590617	0.107750807520442	-0.807595795355624
PSMB2	-0.446380726890758	10.3846824375	-3.67853632559504	0.00116667089783882	0.107750807520442	-0.809474993085262
HMFN0839	0.89517018487395	9.42125516666667	3.67753565373518	0.00116960140522701	0.107750807520442	-0.811667532381693
FRAT1	0.882231596638653	9.28948983333333	3.6763113125095	0.00117319675817282	0.107750807520442	-0.814349978904517
THYN1	-0.316004386554624	9.01038341666667	-3.67452742582544	0.00117845465843147	0.107750807520442	-0.818258020184045
CUTA	-0.682362138655463	11.3140714375	-3.67027464128178	0.00119108287301877	0.107750807520442	-0.827573200634117
CAMP	1.47920609243697	10.907197125	3.66936396606694	0.00119380423005902	0.107750807520442	-0.829567626399624
MRPS15	-0.358523399159666	9.28966635416667	-3.66906864708946	0.00119468803562707	0.107750807520442	-0.830214368051447
CKAP4	0.995475722689074	11.0797202083333	3.66885581684962	0.00119532537363261	0.107750807520442	-0.830680454561927
CHCHD8	-0.330277085714284	7.09108831666667	-3.66776541393427	0.00119859590929151	0.107750807520442	-0.833068288346589
COMMD1	-0.375605739495799	9.64987479166667	-3.66495254558954	0.00120707333911552	0.108085120686175	-0.839227400773638
EDF1	-0.455219605042019	11.9895442083333	-3.66367599278366	0.00121093998215791	0.108085120686175	-0.842022239131984
RPL14	-0.72008183697479	8.062061175	-3.66215426883683	0.00121556510797587	0.108085120686175	-0.845353578724798
ZDHHC16	-0.29663048739496	9.58950816666667	-3.66092676952963	0.00121930858208923	0.108085120686175	-0.848040592809865
WBSCR22	-0.493249983193277	9.14311816666667	-3.6569247160058	0.00123159219595894	0.108794920338165	-0.856799824386422
RPUSD2	-0.6151753697479	9.08073920833333	-3.65514213409572	0.00123710249070852	0.108903544865452	-0.86070067929727
NACAP1	-0.342255026050421	6.72934157083333	-3.6476966354687	0.00126038029863522	0.110088637487758	-0.876989404366801
NCALD	-0.943462932773109	8.85022004166667	-3.64697536299465	0.00126265797626841	0.110088637487758	-0.878566974053459
MEGF9	0.861839229411763	7.46448155416667	3.64574441096013	0.00126655446893213	0.110088637487758	-0.881259161599165
MGC2463	-0.977125331932775	9.54557327083333	-3.64426116100834	0.00127126524609113	0.110088637487758	-0.884502884010638
CHCHD6	-0.383408262184874	6.60281413333333	-3.64384650904429	0.00127258524125736	0.110088637487758	-0.88540963630006
SLC40A1	0.961062773109244	9.89125258333333	3.64261047872359	0.00127652796898269	0.110088637487758	-0.88811242937139
ITGB4BP	-0.370625558823533	10.9694365625	-3.6411837185632	0.00128109397384455	0.110109161447903	-0.891232039282241
SBK1	-0.940978985714287	9.03940050416667	-3.63780571989841	0.00129196832973746	0.110309610945875	-0.898616972945955
RPA3	-0.453485546218488	9.5549455	-3.63776562158914	0.00129209795455645	0.110309610945875	-0.898704626357874
ZNF185	0.506444268907562	9.0326915	3.63536842064007	0.00129987051682991	0.110429033304811	-0.903944435591672
TMEM85	-0.381311189075633	10.6151996458333	-3.63465945898368	0.00130217798008896	0.110429033304811	-0.905493941640303
UTP14A	-0.40223448067227	8.42754276666667	-3.62801447009832	0.00132400141911615	0.111868362091168	-0.920014000883623
MEI1	-0.355769857142857	7.07204150833333	-3.62560570772631	0.00133200038506624	0.111868362091168	-0.925275975883331
LPGAT1	0.517045863025208	7.3499438625	3.62413163771493	0.00133691876473243	0.111868362091168	-0.928495720900031
NPEPL1	0.448242273109242	9.53060122916667	3.62395692440578	0.00133750289032229	0.111868362091168	-0.92887732010594
FCRL6	-0.733432998319328	7.08689231666667	-3.61935956752839	0.00135296352333176	0.111868362091168	-0.938917144317402
KIAA0152	-0.442978067226892	9.53637358333333	-3.61712824954389	0.00136053024482869	0.111868362091168	-0.943788928402277
CTBS	0.644182415966385	10.6273945208333	3.61712741788393	0.00136053307281663	0.111868362091168	-0.943790744095197
TMED3	-0.60976442857143	10.5425989583333	-3.61693209925819	0.00136119739634949	0.111868362091168	-0.944217164158748
RIP	-0.540189970588237	9.7613004375	-3.61589884863863	0.00136471700581136	0.111868362091168	-0.946472873425444
SLC37A3	1.09864409915966	8.14134890833333	3.61573257348931	0.00136528422810916	0.111868362091168	-0.946835858404109
POLR2G	-0.34931268067227	10.4491470416667	-3.61507801948209	0.00136751938250671	0.111868362091168	-0.948264738331689
TMUB2	0.602716806722687	9.36826583333333	3.60766611231361	0.00139308063298722	0.112320023673014	-0.964440736640497
FLJ46831	-0.405933981512605	6.69438845833333	-3.60708512402249	0.00139510392090835	0.112320023673014	-0.965708388127537
MRPL20	-0.374793924369749	9.84051354166667	-3.60623907485963	0.00139805542572519	0.112320023673014	-0.967554289983502
MRPS16	-0.293595466386556	8.6559506875	-3.60500977438307	0.00140235482377577	0.112320023673014	-0.97023619060935
MMP9	2.33552668487395	11.3957736875	3.60408750129271	0.0014055889060123	0.112320023673014	-0.972248129130552
ZNF485	-0.2550334394958	6.37642317083333	-3.60110499612445	0.00141609752951364	0.112320023673014	-0.97875366027586
HSPE1	-0.732563516806724	10.2416962708333	-3.60097166392205	0.00141656910593846	0.112320023673014	-0.979044459830131
GPR77	0.421970472268905	6.82106410833333	3.59948954827061	0.00142182148982161	0.112320023673014	-0.98227681070005
NGFRAP1L1	-0.365137727731093	6.73062603333333	-3.59912579011637	0.00142311350073083	0.112320023673014	-0.983070085496924
TRAPPC6A	-0.409835298319326	7.51285165416667	-3.59870436875776	0.00142461175846806	0.112320023673014	-0.983989087819253
RPS28	-0.879550684873951	11.0660746458333	-3.59782618464231	0.00142773888199456	0.112320023673014	-0.985904082906965
SEDLP	-0.520292545378153	7.23101170416667	-3.597777255562	0.00142791331080606	0.112320023673014	-0.986010775999791
U2AF1L3	-0.298205218487398	7.461534175	-3.59707064922432	0.00143043463975695	0.112320023673014	-0.987551540671736
GALNT4	0.767229715966384	8.397664325	3.59241932378485	0.00144714064335418	0.112795563506665	-0.997692080307643
STK40	0.464665596638653	12.1342594166667	3.59225495661351	0.00144773447344163	0.112795563506665	-0.998050368353069
HAL	0.944362212605042	8.6491021625	3.58947824545248	0.00145780234981471	0.112795563506665	-1.00410247819582
DXS9879E	-0.552056054621852	9.5946284375	-3.58802199682901	0.00146310980004968	0.112795563506665	-1.007276078845
CR1	1.12605535966387	7.751475075	3.58579600427321	0.00147125920626031	0.112795563506665	-1.01212660286278
OSBPL1A	0.850836613445377	8.09010149166667	3.58519292262116	0.00147347473341001	0.112795563506665	-1.01344062046862
TLR1	0.658271076470588	7.83123734583333	3.58427634612983	0.00147684818859134	0.112795563506665	-1.01543759404271
MRRF	-0.343442162184875	8.04684895416667	-3.58337258372766	0.00148018187673992	0.112795563506665	-1.01740653244911
EMG1	-0.510851495798321	9.079014	-3.58213495653131	0.00148475902625135	0.112795563506665	-1.02010264099899
EXOC6	0.768897206722688	8.44331055	3.58156001754705	0.00148689004405747	0.112795563506665	-1.02135504249462
BST1	0.823054317647057	8.67630490833333	3.58082278286797	0.00148962698965739	0.112795563506665	-1.02296090715328
LOC285016	-0.240186456302522	6.3613977125	-3.58080470399158	0.00148969416839902	0.112795563506665	-1.02300028608092
VSIG9	-0.487647725210086	6.99649220416667	-3.57725036554516	0.00150295933136529	0.113073552680302	-1.03074134455415
UPF3A	-0.412184901680672	7.9354988375	-3.57662291553282	0.00150531300430408	0.113073552680302	-1.03210769156558
QPCT	1.22466997899159	11.5610103541667	3.57625382740185	0.00150669920044898	0.113073552680302	-1.03291139847427
ACOX1	0.745948031932772	8.54296944166667	3.57361448881772	0.00151664828682045	0.113485438426468	-1.03865811281802
IFRD1	1.01647943361344	8.10880650833333	3.5677157151784	0.00153911667854296	0.11395496017524	-1.05149806208384
NOLA2	-0.451709222689076	8.66300572916667	-3.56745744477885	0.00154010782814854	0.11395496017524	-1.0520601278929
DLEU1	-0.428420452941177	7.2701201125	-3.5673407819767	0.00154055574287262	0.11395496017524	-1.05231401432797
KLHL2	0.731238432773108	7.25530057083333	3.56613884355453	0.00154517788076531	0.11395496017524	-1.05492960733659
C6orf108	-0.605712008403361	8.82112870833333	-3.56610219635554	0.00154531902285515	0.11395496017524	-1.05500935367301
GPATCH4	-0.48027214369748	7.72527004583333	-3.56140632139951	0.00156350923647258	0.114210552401287	-1.0652262154278
KPNA6	-0.424742718487395	10.2330416458333	-3.56128405936544	0.00156398562204473	0.114210552401287	-1.06549217904248
C9orf19	0.490900915966385	13.643055625	3.56062774453341	0.00156654533302377	0.114210552401287	-1.06691986084697
LTA	-0.658191014285716	8.34196307916667	-3.56031558035523	0.00156776424915138	0.114210552401287	-1.06759888946274
GLO1	-0.499450025210086	9.91820504166667	-3.55940190999962	0.00157133721194796	0.114210552401287	-1.06958624955181
NUDCD3	-0.381060141176471	8.2613264	-3.55605579744314	0.00158449044585699	0.114210552401287	-1.0768634601726
TM9SF2	0.501985966386553	9.99358325	3.55330056582006	0.00159540169628427	0.114210552401287	-1.08285436597522
MGC57346	-0.604674659663866	7.91761335416667	-3.55205163899785	0.00160037183660173	0.114210552401287	-1.08556963004846
ITM2C	-0.819418108403362	9.02296855416667	-3.55154666663931	0.00160238568049708	0.114210552401287	-1.08666741343956
ATP6V0B	0.50785082352941	13.0691866666667	3.54569534291916	0.00162590222872482	0.114210552401287	-1.09938511074502
S100A8	0.388275596638652	14.9020348333333	3.54551958688991	0.00162661378477201	0.114210552401287	-1.09976703259683
CLEC4F	-0.74062418235294	6.63897980416667	-3.5452071096909	0.00162787961372407	0.114210552401287	-1.10044604121766
CUTL1	0.56474595798319	9.14698445833333	3.54326570820765	0.00163576571728063	0.114210552401287	-1.10466435109875
SDF2L1	-0.517277592436975	9.53477989583333	-3.54209922792068	0.00164052197128444	0.114210552401287	-1.10719862643234
AMID	-0.170132011764707	6.497212425	-3.54196004789946	0.00164109037071492	0.114210552401287	-1.10750099290091
LOC400768	0.236751125210082	6.31864097083333	3.54131329209595	0.00164373419127244	0.114210552401287	-1.1089060216678
GLT1D1	0.470108927731091	6.66075866666667	3.54064824661261	0.00164645711455893	0.114210552401287	-1.11035071757063
LAS1L	-0.433666223529414	6.89461645833333	-3.53853134212692	0.00165515380500247	0.114210552401287	-1.11494888011153
STX3A	0.912512689075628	10.3632565833333	3.5380042974772	0.00165732598092036	0.114210552401287	-1.11609357685596
HNRPL	-0.444599827731094	9.37884747916667	-3.53780948282005	0.00165812959974489	0.114210552401287	-1.11651668728138
RER1	0.334680664705881	7.08261097083333	3.53774846651396	0.00165838137287301	0.114210552401287	-1.11664920505506
CD40	-0.566035796638657	7.16002349166667	-3.53684553989985	0.00166211150857163	0.114210552401287	-1.11861015292964
LOC643811	-0.185756290756303	6.11280934166667	-3.53603757669941	0.00166545628001926	0.114210552401287	-1.12036475726488
C10orf38	-0.493223682352942	7.627586525	-3.53601836738176	0.00166553588186692	0.114210552401287	-1.12040647175938
HSPC117	-0.425240646218491	8.63880130416667	-3.53494064819261	0.00167000781861694	0.114210552401287	-1.12274673104602
PAOX	-0.372183563865547	7.89726330416667	-3.53483878700595	0.00167043109197083	0.114210552401287	-1.12296791271956
RANBP1	-0.421932327731092	8.642746625	-3.53455266103977	0.00167162061854978	0.114210552401287	-1.12358919901128
LOC442578	-0.618158151260504	10.3685878333333	-3.53336682988408	0.00167655936046549	0.114210552401287	-1.12616394813743
PACSIN2	0.610711928571426	11.8986491875	3.53278858780009	0.00167897278401326	0.114210552401287	-1.12741938490372
SNN	0.590575128571427	7.96395152083333	3.52966313291898	0.00169207640660684	0.114370949582287	-1.13420425811819
GPR114	-0.843441585714288	8.70035499583333	-3.52915407657042	0.00169422008454697	0.114370949582287	-1.13530919802415
KRTCAP2	-0.584205310924371	11.5140743333333	-3.5290123586915	0.00169481734179169	0.114370949582287	-1.13561679881847
OSBPL2	0.647380092436971	9.67586604166667	3.52548169099972	0.00170976354941312	0.114598076381221	-1.14327916942573
IL18BP	-0.569250962184875	8.90825785416667	-3.52429698168974	0.00171480749435012	0.114598076381221	-1.1458498338842
C3orf28	-0.288192359663867	7.21649661666667	-3.52373450200183	0.00171720735533687	0.114598076381221	-1.14707026542384
KARS	-0.370566113445379	8.7268218125	-3.52358903408778	0.00171782853826281	0.114598076381221	-1.1473858842021
CHN1	-0.408613662184874	6.78584770833333	-3.52291601101086	0.0017207053644757	0.114598076381221	-1.14884608608548
C11orf31	-0.304519792436976	6.9056909375	-3.52042775288564	0.00173138227174242	0.114681844825098	-1.15424404218148
SLC38A1	-0.788240273109246	10.3730538541667	-3.51917675343543	0.00173677460477414	0.114681844825098	-1.15695756148317
CD55	1.01984245294117	9.61001780416667	3.5152824870208	0.00175366566306602	0.114681844825098	-1.16540298022017
SERPINB1	0.774099768907562	11.3781358125	3.51493647086727	0.00175517421088406	0.114681844825098	-1.16615326402949
CHST12	-0.697903479831935	8.1052284875	-3.51466714702302	0.00175634927489488	0.114681844825098	-1.16673723916964
SLA	0.725722521008402	11.2376881666667	3.512305153905	0.00176668762829902	0.114681844825098	-1.17185826393349
NS4ATP2	0.450650353781513	8.13348719583333	3.51021143141707	0.00177590139932751	0.114681844825098	-1.17639691985353
KCNK4	0.396915120168066	6.67811629583333	3.509684862891	0.00177822601937348	0.114681844825098	-1.17753827739467
EBNA1BP2	-0.558085420168068	9.52293020833333	-3.50876731633512	0.00178228376944698	0.114681844825098	-1.17952699038488
C10orf35	-0.493272336134455	6.97480523333333	-3.50779265314554	0.00178660400635877	0.114681844825098	-1.18163935380013
MAP2K4	0.548492105042016	8.7157023125	3.50675066484874	0.00179123396433975	0.114681844825098	-1.1838974631704
TGFA	0.918435141176468	7.832493125	3.50671903196918	0.0017913747044031	0.114681844825098	-1.18396601259884
OGFOD1	-0.499337878991597	8.41868605	-3.50660618369463	0.0017918768734726	0.114681844825098	-1.18421055700971
DKFZP586D0919	-0.435472742857144	7.56093368333333	-3.50645108672039	0.00179256727118624	0.114681844825098	-1.18454665188657
ADSL	-0.413018718487394	10.6987436458333	-3.50442961715712	0.00180158939525131	0.114681844825098	-1.18892682428535
PTTG1IP	0.412412470588232	11.7811395	3.50402659829772	0.00180339341801372	0.114681844825098	-1.18980001842355
MAEA	0.500868844537814	11.7341003125	3.5037917284675	0.0018044455722734	0.114681844825098	-1.1903088833511
UROC1	0.168923816806722	6.03871404166667	3.50349661506762	0.00180576845059164	0.114681844825098	-1.19094825852953
GBGT1	0.560003230252099	8.48653378333333	3.50292663428768	0.00180832613082246	0.114681844825098	-1.19218310585731
C5AR1	0.826500096638654	11.3859918541667	3.50193441006434	0.00181278698067708	0.114681844825098	-1.19433260838434
ANXA3	1.00673098403361	7.05252227083333	3.50094322595703	0.00181725387052261	0.114681844825098	-1.19647970104177
S100A12	1.43428614705882	10.7441796875	3.49935049753724	0.00182445418741664	0.114681844825098	-1.19992952431306
BCL3	0.826348415966386	9.51474427083333	3.49908843474955	0.00182564156889134	0.114681844825098	-1.20049710911782
TLR4	0.957975907563024	9.192866625	3.49725040850304	0.00183399069691949	0.114922554976179	-1.20447766210807
MGC13170	-0.417548461344539	7.89389402083333	-3.49624482268321	0.00183857426008815	0.11492670209067	-1.20665519708169
TBC1D14	0.699854516806719	10.8719253541667	3.49358581810553	0.00185074816742278	0.115289714904857	-1.21241232704281
FLJ20699	-0.655834537815127	9.90911225	-3.49299909576342	0.00185344496663207	0.115289714904857	-1.21368251259188
LOC642161	-0.718798305882354	8.1165017	-3.49169365836306	0.00185945900871941	0.115381699123977	-1.21650843332137
GPR141	0.750363736974788	7.24207350416667	3.4885512120007	0.00187401413673694	0.115783539898694	-1.22330985429396
BZRAP1	-0.385630664705883	7.31495484583333	-3.48833125410826	0.00187503708337966	0.115783539898694	-1.22378586494997
LCMT1	-0.377131567226893	9.62712635416667	-3.48597240370662	0.00188604154629695	0.116181072589203	-1.22889015673386
LOC646424	0.427999103361344	6.46066594583333	3.4833814338994	0.00189820145276746	0.116647688791925	-1.23449568533656
NAG6	-0.358342342857143	6.88496441666667	-3.482393369382	0.00190285872568936	0.116652117687381	-1.23663306111876
NTHL1	-0.426913395798321	7.45847355416667	-3.48050756956925	0.00191177843818239	0.116917200110092	-1.24071196961546
MTAP	-0.446220179831933	7.67189865833333	-3.47930384207405	0.00191749328816442	0.116985483799019	-1.24331527855123
CSGlcA-T	0.338237699999999	7.8317278375	3.47477777977964	0.00193913072779726	0.118022547478206	-1.25310168893492
LOC388564	-0.587927573109245	8.15514601666667	-3.47287135555865	0.00194831569680263	0.118298567165527	-1.25722281427354
PAFAH2	-0.495648726890755	8.46391077083333	-3.47069594553432	0.00195884840838932	0.118654910375792	-1.2619246718948
IFNGR1	0.745017983193274	11.940139	3.46771983304149	0.00197334780909733	0.118792664724071	-1.26835586694806
ALKBH3	-0.361779995798322	8.3643458125	-3.46663241913196	0.00197867165000626	0.118792664724071	-1.27070533303404
LOC642755	-0.588707084033613	9.97225729166667	-3.46551715406744	0.00198414638170542	0.118792664724071	-1.27311476919371
RNU3IP2	-0.377189494117648	6.44179130833333	-3.46409452893395	0.00199115133750303	0.118792664724071	-1.27618792892539
DDX24	-0.76839618487395	9.55943408333333	-3.46393558735629	0.00199193545483	0.118792664724071	-1.27653125402327
ZNF663	0.141336663865545	6.16798304166667	3.46167557044203	0.00200311755175975	0.118792664724071	-1.28141259258773
HIP1	0.944029745378149	8.11503077916667	3.46129172572896	0.0020050228010969	0.118792664724071	-1.28224156134261
CCNB1IP1	-0.607849676470591	8.6058558125	-3.4604492336649	0.0020092107809471	0.118792664724071	-1.28406095919119
NDUFB8	-0.446799815126053	12.4051270833333	-3.45803686658191	0.00202124970402405	0.118792664724071	-1.28926990827895
FARS2	-0.472329850420169	8.43954980833333	-3.4565705075179	0.00202860187515453	0.118792664724071	-1.29243569166059
RAB3IP	-0.509801483193281	8.9076941875	-3.45622501446437	0.00203033792896438	0.118792664724071	-1.29318153800593
AARSD1	-0.297040402521009	7.96625919583333	-3.45619455101658	0.00203049107288677	0.118792664724071	-1.29324730116993
RPUSD3	-0.365878899159665	8.88331970833333	-3.4556277344282	0.00203334259038669	0.118792664724071	-1.29447089146645
NPAL3	-0.517405902521008	8.60360736666667	-3.45560865167549	0.00203343865894131	0.118792664724071	-1.29451208456993
GIMAP5	-0.915505264705884	11.0265131041667	-3.45270614403795	0.00204810237590966	0.118792664724071	-1.30077688163387
PCDH17	-0.331814268907563	6.29295145	-3.45208964529847	0.00205123021340644	0.118792664724071	-1.30210735345644
BRF1	-0.341962665546221	6.86039061666667	-3.45153159547781	0.0020540655180357	0.118792664724071	-1.30331163033522
GALT	-0.369381875630253	7.91384993333333	-3.45148902243906	0.00205428197707773	0.118792664724071	-1.30340350118526
TMEM55A	0.721325057983193	7.88524955416667	3.450543755347	0.00205909383410322	0.118792664724071	-1.30544326877314
PELI2	0.658291659663863	9.19825135416667	3.45013439272046	0.00206118108771796	0.118792664724071	-1.30632657460392
CCPG1	0.695184357142856	9.75220839583333	3.44890606099015	0.00206745646499592	0.118792664724071	-1.30897684659812
HSPC196	-0.317383232773111	8.1460011625	-3.44882246938074	0.00206788419841532	0.118792664724071	-1.309157196085
STX11	0.746720352941172	11.0623079166667	3.44869875957132	0.00206851737246035	0.118792664724071	-1.30942409867987
PHF12	0.381263131932771	7.45306727083333	3.44679580504883	0.00207828093053553	0.118846750132938	-1.31352937290783
MCEMP1	1.83755651680672	11.1971091041667	3.44669447519785	0.00207880208361139	0.118846750132938	-1.31374795602924
ECHDC2	-0.741225352941175	9.877310375	-3.44489911753848	0.00208805697609435	0.119058765437869	-1.31762050976769
MRPS12	-0.484572785714287	9.83310422916667	-3.44362728250854	0.00209463742160778	0.119058765437869	-1.32036349977943
TMEM103	-0.475177710084035	8.69521314583333	-3.44243407636524	0.00210082939561013	0.119058765437869	-1.32293665640591
SNX27	0.506575613445376	10.96750825	3.44235704806616	0.00210122973474325	0.119058765437869	-1.32310275999617
RIT1	0.561305153781511	8.03602767916667	3.43926003643118	0.0021173874940036	0.119707678299879	-1.32978029837591
C21orf33	-0.462830273109244	10.5301911041667	-3.43618878779344	0.00213353024966881	0.120091003914344	-1.33640064974841
DYSF	1.26798298319327	11.8525260416667	3.43617395597844	0.00213360849688627	0.120091003914344	-1.33643261708332
MTMR6	0.567424242016804	7.80781413333333	3.4325803731132	0.00215264946750579	0.120564397129032	-1.34417681683968
FLJ22471	-0.572885243697481	9.512594	-3.43241288192169	0.00215354095862879	0.120564397129032	-1.34453770681256
HHEX	0.581780106722688	8.11025567083333	3.43190694952137	0.00215623602428009	0.120564397129032	-1.34562779965856
NDUFA13	-0.442988949579836	10.372144875	-3.43098565102731	0.00216115214787297	0.120574280250079	-1.34761273439506
ERGIC3	-0.326925256302523	11.0922762291667	-3.42795880490841	0.00217738054569867	0.121213869722363	-1.35413301924128
PTPRCAP	-0.915478815126049	10.194318125	-3.42673902982345	0.00218395382004649	0.121314343091272	-1.35676014521853
HSPC176	-0.380314403361347	10.0148519166667	-3.4255299410029	0.00219048855945927	0.121412242791293	-1.35936399721941
LILRA2	0.814231802521006	10.9663338125	3.42358455304381	0.00220104270774671	0.12144321010647	-1.36355297727863
GALNACT-2	0.655559699159663	7.30088985833333	3.42328126208477	0.0022026925777782	0.12144321010647	-1.36420598984189
TLE2	-0.428395442016809	6.8008867	-3.42050598016993	0.00221784579131044	0.12144321010647	-1.37018066499947
PPFIA1	0.471734420168066	9.410672	3.41973047089925	0.00222209821618005	0.12144321010647	-1.37184995109799
SRM	-0.498022035294118	8.22388039166667	-3.41943491142083	0.00222372097243157	0.12144321010647	-1.37248611572137
RFX1	0.432486052941175	8.2725370875	3.41919778775913	0.00222502372274955	0.12144321010647	-1.37299649141323
UBE2Z	-0.310023302521009	8.772391875	-3.41811524176074	0.00223098063495678	0.12144321010647	-1.37532639425222
CD3G	-0.950596378151261	8.85818004166667	-3.4178153857177	0.00223263339059661	0.12144321010647	-1.37597172072042
MTP18	-0.562418062184876	8.174952825	-3.41756598088479	0.0022340089748763	0.12144321010647	-1.37650845790645
SEPX1	0.721262647058819	14.239394375	3.41565586885041	0.00224457150315938	0.121757235846221	-1.38061878971825
CYBASC3	-0.514049794117648	9.77442239583333	-3.41448687530327	0.00225105973998732	0.121849384776633	-1.38313400278558
FLJ23356	0.352511587394957	6.55194527916667	3.41260220123403	0.00226155862793225	0.122157777183067	-1.38718856420876
COPS7B	-0.362265899159664	8.99320541666667	-3.41085811215939	0.00227131677692536	0.12242493669864	-1.39094011427762
ATP5O	-0.421980865546219	11.6364824583333	-3.40856989209013	0.00228418144389304	0.12245544443958	-1.39586126710483
CD302	0.573678768907562	10.0154709375	3.40802558514456	0.00228725202288319	0.12245544443958	-1.39703174047466
LOC134997	-0.545440924369749	10.4889805833333	-3.40519481334358	0.00230328597646706	0.12245544443958	-1.40311814933849
LOC387841	-0.818299197478993	10.9113546875	-3.40487761831305	0.00230508941492736	0.12245544443958	-1.40380005653687
PADI4	1.21558795798319	12.2894670416667	3.40413890079996	0.00230929477730826	0.12245544443958	-1.40538808404808
MMP25	0.916009151260504	12.1897569583333	3.40187299691764	0.00232224066804129	0.12245544443958	-1.41025850149995
FLJ20186	0.543421432773107	11.7400082291667	3.3999402247082	0.00233333899386447	0.12245544443958	-1.41441213771408
CLEC4D	1.1472676210084	7.4067988125	3.39949604156887	0.00233589685001064	0.12245544443958	-1.4153666163661
MGC29671	-0.681816766386556	7.1677236	-3.39837677746242	0.00234235429446874	0.12245544443958	-1.41777157705702
CD3E	-0.897711412605043	9.23480515416667	-3.39793315305737	0.0023449185247306	0.12245544443958	-1.41872472886403
MRPL54	-0.498307336134455	9.905679875	-3.39792609425491	0.00234495934794521	0.12245544443958	-1.41873989480547
YAF2	-0.2880507697479	7.55222436666667	-3.39721528941015	0.0023490736888056	0.12245544443958	-1.42026702301654
LOC653117	1.12940982016807	7.98066700833333	3.39715345236618	0.00234943195078882	0.12245544443958	-1.42039987241779
ARIH2	-0.472192911764707	9.96449852083333	-3.39613837009029	0.00235532057538711	0.12245544443958	-1.42258055403411
QSCN6	0.701721896638654	8.09031979583333	3.3955424671864	0.00235878416547521	0.12245544443958	-1.42386063306535
PFDN1	-0.385450798319328	9.27030620833333	-3.3938534941514	0.00236862797001689	0.12245544443958	-1.42748841991588
LOC643433	-0.66388829831933	12.3758121458333	-3.39292877544244	0.00237403438877757	0.12245544443958	-1.42947442478318
LOC652694	-0.80613281092437	8.9038031875	-3.39226799963997	0.00237790499515819	0.12245544443958	-1.4308934672866
POGK	-0.467077365546218	9.95267660416667	-3.39095565195456	0.00238561048711643	0.12245544443958	-1.43371154885476
LOC651738	0.827144961344535	8.17441433333333	3.39093063632308	0.00238575760261335	0.12245544443958	-1.43376526332235
SIT1	-0.45294735210084	7.09290532083333	-3.39056247964015	0.00238792373084704	0.12245544443958	-1.43455576934637
SIPA1L2	1.16641535210084	8.49089414583333	3.38954262710998	0.00239393423472538	0.12245544443958	-1.43674546649355
C16orf57	0.714517076470587	8.9061503625	3.3892877497417	0.00239543864972559	0.12245544443958	-1.43729267673698
SLAMF1	-0.707066702521011	8.0015313	-3.38812156005269	0.00240233381588183	0.12245544443958	-1.43979628086446
SAE1	-0.598598819327731	10.9362816458333	-3.38779046584809	0.00240429494234526	0.12245544443958	-1.44050703617925
MRPL2	-0.37876902016807	7.11434359166667	-3.38697692244035	0.00240912030535255	0.12245544443958	-1.44225337254543
RFWD2	0.414160235294115	11.2888195	3.38494735743598	0.00242119929924717	0.12245544443958	-1.44660946393328
CMTM4	0.409403792436973	6.78123409583333	3.38454724518503	0.00242358750817668	0.12245544443958	-1.44746814201708
ARHGEF19	-0.299894228571429	7.27772065	-3.38243200162503	0.00243625115271196	0.12245544443958	-1.45200715815964
CD244	-0.676009621008402	7.7369326375	-3.38144237342316	0.00244219795718445	0.12245544443958	-1.4541304763336
MRPL51	-0.356519273109246	10.2476537291667	-3.37999144590304	0.00245094226836683	0.12245544443958	-1.45724321593136
HK3	0.863285180672267	10.8642848125	3.37966064945813	0.00245294013387902	0.12245544443958	-1.45795283344487
ID2	-0.545619861344539	10.6708179791667	-3.37930240376618	0.00245510556500987	0.12245544443958	-1.45872131149969
CA4	1.47038842268907	10.0573490041667	3.37892461280197	0.00245739114986337	0.12245544443958	-1.45953169048161
SMPDL3A	0.791044837815125	7.4793018125	3.3771354112145	0.00246824368143126	0.12245544443958	-1.46336924832235
DCTN5	-0.456135621848741	9.97868629166667	-3.37694782812591	0.00246938417260343	0.12245544443958	-1.46377155010226
PRKCD	0.555596432773108	11.8017001875	3.37693706894667	0.00246944960312787	0.12245544443958	-1.46379462467455
DOLPP1	-0.23622178487395	7.33371385	-3.37608715220151	0.00247462358290866	0.12245544443958	-1.46561732219821
ZNF416	-0.30704723697479	7.01414525	-3.37518526498739	0.00248012545330161	0.12245544443958	-1.46755132565748
MAD1L1	-0.568383630252102	8.8717615	-3.37455138194416	0.00248399949891642	0.12245544443958	-1.46891053081507
ATP5H	-0.429092243697482	11.840294375	-3.37445898307006	0.0024845646952874	0.12245544443958	-1.46910865102064
RFXAP	-0.209359534453783	7.07375389166667	-3.37369520758788	0.00248924143298763	0.12245544443958	-1.47074626500514
C6orf157	-0.162837914285714	6.34743819166667	-3.37340188618526	0.00249103976493436	0.12245544443958	-1.47137514747053
DKFZp434K1815	0.649264016806721	9.18106991666667	3.37287631156519	0.00249426518043163	0.12245544443958	-1.47250194151323
CIRH1A	-0.446374777310925	8.3796334375	-3.37280181469872	0.00249472269064969	0.12245544443958	-1.4726616532178
LOC441034	-0.34402060504202	14.6118251666667	-3.37097668290467	0.00250595692568516	0.12245544443958	-1.47657417516857
NAALADL2	-0.147146342857143	6.08359068333333	-3.37071362111638	0.00250758019526047	0.12245544443958	-1.47713804714593
MGC52498	-0.668005246218488	7.93060504583333	-3.36837928098383	0.00252202945584968	0.12245544443958	-1.48214112506129
SARM1	-0.573360669747899	7.59052245416667	-3.36786014955746	0.00252525378267609	0.12245544443958	-1.48325361443115
CDKN2B	0.333148231092435	7.08143165416667	3.36768892023484	0.0025263181660156	0.12245544443958	-1.48362054463833
LILRB2	0.589994752100839	10.7079255208333	3.36657397463093	0.0025332594700634	0.12245544443958	-1.48600964478361
TMPRSS12	0.167291766386554	6.25763289166667	3.36643863531046	0.00253410330972267	0.12245544443958	-1.48629963322481
SOS2	0.456959073109243	6.93728132916667	3.36567043102328	0.00253889823091566	0.12245544443958	-1.48794558110284
LOC389901	-0.186048119327733	6.33289065833333	-3.36478543800622	0.00254443303450233	0.12245544443958	-1.48984162084949
LOC649946	-0.772140852941178	9.16866339583333	-3.36414581155558	0.00254844059034909	0.12245544443958	-1.49121188624633
YIPF4	0.486914902521005	8.48142774166667	3.36399260168062	0.00254940143043782	0.12245544443958	-1.49154009471065
EIF4E3	0.671595369747898	10.6605739583333	3.36392298221545	0.00254983815800935	0.12245544443958	-1.49168923308746
SLC25A15	-0.420386836134454	7.0389003625	-3.36314405412379	0.00255472938087704	0.12245544443958	-1.49335778512
PBEF1	1.12639068907563	10.7959565	3.36241020093785	0.00255934589122709	0.12245544443958	-1.494929676085
GARS	-0.41854268067227	9.836224125	-3.36219813852289	0.0025606814371234	0.12245544443958	-1.49538388817881
MRPS27	-0.431110827731094	8.9991446875	-3.36075852421385	0.00256976587241881	0.122659312495698	-1.49846714186063
IGFBP4	-0.344564080672271	6.59175273333333	-3.35892694937606	0.00258136893421902	0.12292238023064	-1.50238929481136
MGC3020	-0.830593215966388	8.61247499583333	-3.35836476284173	0.00258494058501601	0.12292238023064	-1.50359303826205
CYB5R4	0.729587584033613	9.2084855625	3.35460870654289	0.00260892671314789	0.122995920763329	-1.51163388425774
NCF4	0.901511264705879	12.1508854791667	3.35252885111923	0.00262230141655214	0.122995920763329	-1.51608520786306
PHB	-0.428355296638657	8.43058187916667	-3.35206885484138	0.0026252684378744	0.122995920763329	-1.51706958326437
PEX11B	-0.371443394957986	10.1753188333333	-3.35167303213054	0.00262782414073671	0.122995920763329	-1.51791659692514
IDH3A	-0.420096709243698	8.18154878333333	-3.35080970155439	0.00263340677301704	0.122995920763329	-1.51976391720188
MDS028	-0.501658031092436	8.7658145375	-3.35027786350903	0.00263685157169687	0.122995920763329	-1.5209018514374
PROK2	1.15539610084033	12.980036	3.34915793780638	0.00264411981014206	0.122995920763329	-1.52329789441384
FLJ20273	0.801557961344535	7.95039780833333	3.34899035739586	0.00264520906574764	0.122995920763329	-1.52365640616032
RND1	-0.185113189915966	6.2518875	-3.34867353157286	0.00264726959110825	0.122995920763329	-1.52433418999155
FANCL	-0.253545044537816	6.59120547916667	-3.34862985270451	0.00264755378545216	0.122995920763329	-1.52442763044421
DDX31	-0.303893021848741	7.1566189	-3.3486057741156	0.00264771046422766	0.122995920763329	-1.52447914064675
LOC650804	0.155210151260504	5.99153556666667	3.34793863640211	0.00265205509199003	0.122995920763329	-1.52590627263988
LCK	-0.548905303361346	7.8079123625	-3.34663158480189	0.00266058711595009	0.122995920763329	-1.52870204995968
LOC650472	-0.744033676470587	10.4512046458333	-3.34586378664285	0.00266561147208406	0.122995920763329	-1.53034421226312
TSEN54	-0.706379642857142	8.45310139583333	-3.34572909850941	0.00266649379954346	0.122995920763329	-1.53063227067968
ICMT	-0.330590033613446	7.60915731666667	-3.34538513559782	0.00266874834943141	0.122995920763329	-1.53136789049253
TOMM40	-0.499756798319328	9.27157345833333	-3.34501098687313	0.00267120285603931	0.122995920763329	-1.53216804141921
RPP21	-0.456913315126049	10.8423323541667	-3.34465974708394	0.002673509067337	0.122995920763329	-1.53291917476624
SIRPD	0.451776584873949	7.0749477	3.34371739422637	0.00267970602495182	0.123058485524908	-1.5349342968095
MTMR3	0.587941478991596	10.5266718333333	3.34038163081999	0.00270175432230251	0.123847444529186	-1.54206608496324
HEATR1	-0.409604971428572	8.69979271666667	-3.33912138480872	0.00271012984604837	0.124007937793735	-1.5447598977766
SKAP1	-0.713875657983194	8.38397250416667	-3.33780869830682	0.00271888066152025	0.124042894698847	-1.54756547333711
FLJ23584	-0.23047601092437	6.9781232875	-3.33754449691972	0.00272064522785884	0.124042894698847	-1.54813010427118
EEF2K	-0.501192153781515	7.4452349625	-3.33622993200416	0.00272944155855961	0.124221328607004	-1.55093928810629
NCOA1	0.465529441176468	10.1605930208333	3.33461900822083	0.00274025857036705	0.12449092551555	-1.55438131895771
PCID1	-0.50623905042017	10.4948312916667	-3.33314294584349	0.00275020650527963	0.124720149199321	-1.55753474595734
ZNF551	-0.209803896638655	6.54391772083333	-3.3301643700141	0.00277038738426141	0.125043589792431	-1.56389680181654
RTTN	-0.450938715126051	7.7389154625	-3.32943738570542	0.00277533471054884	0.125043589792431	-1.56544932982794
SLC7A6	-0.409108965546223	8.28787505416667	-3.32869685926726	0.00278038300107065	0.125043589792431	-1.5670306705429
OSM	0.936359399999999	7.534332075	3.32762348454098	0.00278771618098366	0.125043589792431	-1.56932259194185
LOC650488	0.152541735294116	5.94247349583333	3.32733618086566	0.00278968218761568	0.125043589792431	-1.56993601784193
HMGCR	0.514910172268904	9.04686889583333	3.3264373051946	0.00279584184036969	0.125043589792431	-1.57185511349099
PDXP	-0.487016255462186	8.47784886666667	-3.32636744079872	0.0027963211463177	0.125043589792431	-1.57200426695605
C9orf111	-0.587938537815127	8.12061325	-3.32590831355057	0.00279947297953204	0.125043589792431	-1.57298443338131
TRIB1	0.78505324369748	10.3839856666667	3.32560252466277	0.00280157408048762	0.125043589792431	-1.57363722263699
ZSWIM6	0.642247884873947	9.08762767083333	3.32378179793324	0.0028141161308517	0.125222861902985	-1.57752367234661
TBC1D2	0.579520594117646	8.41384895416667	3.32343611440733	0.00281650350699499	0.125222861902985	-1.57826147990496
CNFN	-0.326099527731093	7.21293599166667	-3.32287875576334	0.00282035689911602	0.125222861902985	-1.57945102483856
TRAF4	-0.209216426890757	6.31277791666667	-3.32058132179777	0.00283629460762447	0.12541020667646	-1.58435367833429
CSTA	0.763331876470586	8.0094277125	3.3202136415521	0.00283885336076956	0.12541020667646	-1.58513819881692
FAM113B	-0.858664306722688	10.5112615208333	-3.32014019345956	0.00283936476732995	0.12541020667646	-1.58529491200093
RPL36AL	-0.355902470588238	13.6036729166667	-3.31754950388789	0.00285746052655087	0.125990733545894	-1.59082186928727
CDH19	-0.149443898319328	6.0368792625	-3.31496976607607	0.00287559082476402	0.126441280629274	-1.59632412437711
NHP2L1	-0.528610936974789	10.4313633958333	-3.31468217982897	0.00287761886263708	0.126441280629274	-1.59693742665839
ITM2A	-0.985537609243698	11.2816331458333	-3.31362729986405	0.00288506967397457	0.126550099268253	-1.59918690590326
MATK	-0.973100731092439	10.3101584583333	-3.31221769821269	0.00289505513466735	0.126720215506184	-1.602192461508
IRS2	1.08594264873949	8.90158113333333	3.31167480606929	0.00289890984727797	0.126720215506184	-1.60334991034234
NKG7	-0.925178563025213	13.5771755416667	-3.31069729579543	0.00290586303317169	0.12672425209568	-1.60543381715825
FLJ10769	-0.2986701302521	8.3350235625	-3.31026202268589	0.00290896439699215	0.12672425209568	-1.60636169266787
ANKRD6	0.245377225210083	7.114032425	3.30904014609445	0.00291768753442673	0.12672960040326	-1.60896617286561
TEAD4	0.203878663025209	6.47462599583333	3.30884964964901	0.00291904979506742	0.12672960040326	-1.60937219663174
LDHB	-0.777941941176471	9.82374279166667	-3.30758367687644	0.00292811857001458	0.126906753900751	-1.61207030174801
FLJ45187	0.149829800840334	5.99795507083333	3.30672074300563	0.00293431581948241	0.126959062522878	-1.61390924364366
DBN1	0.654127704201678	7.6064113	3.30469497979788	0.00294891401429446	0.127374060165815	-1.6182256204836
KCNJ15	1.11200721848739	9.65544220833333	3.30350519459953	0.00295752069350954	0.127529294853519	-1.62076035534212
OTX1	0.638550431092437	6.5172326125	3.30225821598412	0.00296656721114676	0.127702938102851	-1.62341662611494
C1orf61	-0.161973778991597	6.0392333875	-3.30048772717079	0.0029794577196375	0.127863834982945	-1.6271875147873
C10orf54	0.634643487394957	12.1889567083333	3.29975163987941	0.0029848329471255	0.127863834982945	-1.62875508709624
LOC653341	-0.733367815126052	11.7831544166667	-3.29967644642199	0.00298538257064853	0.127863834982945	-1.62891521292298
GPR18	-0.776201435294116	8.57805065	-3.29825105112469	0.0029958199981482	0.128095221130905	-1.63195039888214
GSTK1	-0.341481483193278	12.4546778541667	-3.29604380645936	0.00301205226506871	0.128551218712708	-1.63664960457135
TMEM134	-0.453322790756304	8.39101907083333	-3.29542876996781	0.0030165904473679	0.128551218712708	-1.63795883385254
GRTP1	-0.122892266386554	6.23178035416667	-3.29468544807307	0.00302208404864072	0.128569967025867	-1.63954104062438
FLJ39827	-0.393077396638657	7.22315949166667	-3.29226230885885	0.00304005986556489	0.128645154356942	-1.64469805228297
RPL4	-0.59034580252101	12.9303966041667	-3.29208557560492	0.00304137498658866	0.128645154356942	-1.64507413492449
SRP68	-0.453833542016806	9.27640714583333	-3.2907809990736	0.00305109975514554	0.128645154356942	-1.64785003189547
LOC550112	-0.214512289075631	6.68793916666667	-3.2901958518938	0.00305547141967101	0.128645154356942	-1.6490950022737
CCT3	-0.405957689075631	9.43296720833333	-3.2900763606289	0.00305636489033511	0.128645154356942	-1.649349225472
ATXN1	0.306713778151258	7.65119175	3.28980132382322	0.00305842238110504	0.128645154356942	-1.64993436777826
DOK4	0.35036332184874	6.6263124625	3.28969106130012	0.00305924760763924	0.128645154356942	-1.65016894750016
SCAP1	-0.822757092436976	9.78288358333333	-3.28727051526105	0.00307741785385852	0.128965081842748	-1.65531794099574
RPL24	-0.621483785714287	13.0407411041667	-3.28666346409304	0.00308199114797767	0.128965081842748	-1.65660907153745
TRIB2	-0.798209151260507	8.61355870833333	-3.2866539075884	0.00308206319564447	0.128965081842748	-1.65662939655135
MRPS6	-0.423860277310927	11.2339132083333	-3.28323884114061	0.00310791446049405	0.129557196477911	-1.6638914288489
C10orf119	0.45448426470588	7.56980305416667	3.28291258219917	0.00311039511930659	0.129557196477911	-1.66458508114365
DFFA	-0.482400425210085	8.23253984166667	-3.28276850763995	0.00311149117754819	0.129557196477911	-1.66489138797316
LOC283377	-0.344262093277313	6.8296761125	-3.28156675861472	0.00312064814975973	0.129726159441237	-1.66744617355565
HMGB2	0.921488701680672	8.72890852083333	3.27711939498474	0.00315476313038655	0.130849078334163	-1.67689814838806
PPAN	-0.41218581344538	7.29428109166667	-3.27670668761263	0.00315794717570756	0.130849078334163	-1.67777506437112
RRM1	-0.465782983193279	9.06341895833333	-3.27575556340847	0.00316529696235629	0.13094035775497	-1.67979586606002
CXorf40A	-0.382300630252101	8.57547479166667	-3.27500956596245	0.00317107321668329	0.130966353418246	-1.68138071296283
ZNF281	0.726255470588235	9.37096595833333	3.27395711104018	0.00317923971662902	0.13109082274029	-1.68361641935841
COMTD1	-0.471510808403361	7.37505279166667	-3.27275852484401	0.00318856490156987	0.131092163785835	-1.68616226476183
MYO9A	-0.396802468067227	7.95950747083333	-3.27204555725442	0.00319412444537699	0.131092163785835	-1.6876764928581
ACSL4	0.891652057983193	8.94444034583333	3.27196789353209	0.00319473061386021	0.131092163785835	-1.68784143158638
KLRD1	-0.952797088235296	9.6943700625	-3.27021628110507	0.00320843161661238	0.131442365150138	-1.69156108878348
SNRPF	-0.669573537815126	10.5814864583333	-3.26733950937116	0.00323105696842745	0.131997378918788	-1.69766868148184
ECHDC3	1.31969620672269	8.42573894166667	3.26602105806002	0.00324147787889732	0.131997378918788	-1.70046726121954
EIF2B2	-0.350655399159663	9.14218552083333	-3.26589063933619	0.00324251046085487	0.131997378918788	-1.70074407137951
KIAA1754	0.603210163865545	10.6305304375	3.26586257895896	0.00324273266869394	0.131997378918788	-1.70080362828672
DNAJC8	-0.461682012605042	11.9033988125	-3.26467267962251	0.00325216895073381	0.132062075144608	-1.70332898270228
C10orf76	-0.325983172268908	8.63684739583333	-3.26435359975141	0.00325470386838839	0.132062075144608	-1.70400612298189
ATIC	-0.742972302521009	9.79224466666667	-3.26237327379428	0.00327047927694788	0.132257859657809	-1.70820821692345
C3orf60	-0.393241226890759	11.6936204166667	-3.26109019235711	0.00328073983819749	0.132257859657809	-1.71093036659859
TM6SF1	0.742426954621847	9.07376771666667	3.26040837565446	0.00328620485726147	0.132257859657809	-1.71237674663213
KLRG1	-1.17824553781513	9.900146125	-3.26010517551384	0.00328863794803095	0.132257859657809	-1.71301991193301
SSR4	-0.48852942857143	12.10830975	-3.25993498860156	0.00329000441049185	0.132257859657809	-1.71338091342208
EPB41L4A	0.210662628571427	6.47688953333333	3.25943309007721	0.00329403744519984	0.132257859657809	-1.71444550743703
LOC649032	-0.473247432773111	14.0853543541667	-3.2591912606137	0.00329598238610945	0.132257859657809	-1.7149584408666
RAB33A	-0.399583839495799	7.42122350416667	-3.25802107670227	0.00330540942041904	0.132257859657809	-1.7174402874203
TSR1	-0.362835692436978	7.92852784166667	-3.25748651067795	0.00330972456942479	0.132257859657809	-1.71857395235609
LOC653685	-0.193007663865548	5.90653716666667	-3.25726489073552	0.00331151513706319	0.132257859657809	-1.7190439282449
MUC2	0.183671707563023	6.24135875	3.25536639394324	0.00332689237592438	0.132663744413624	-1.72306952211019
NADK	0.645677936974787	10.5320725625	3.25288890556692	0.00334706312351672	0.132816016819736	-1.72832164947235
ZNF689	-0.454073000000001	9.42761995833333	-3.25169784806038	0.00335680228207514	0.132816016819736	-1.73084614903916
CLEC4E	1.00950521596638	7.8281214375	3.25169695051685	0.00335680963151841	0.132816016819736	-1.73084805130722
ARHGAP9	0.532068949579831	12.2582594583333	3.25132044641095	0.00335989396902234	0.132816016819736	-1.73164600475732
SLC12A9	0.552052726890753	12.1001990625	3.25115926817903	0.00336121518512687	0.132816016819736	-1.73198759253308
TAS2R16	0.18432805630252	6.25210312083333	3.25105192933061	0.00336209534564761	0.132816016819736	-1.73221507446967
PGLYRP1	1.5022644117647	10.4282879583333	3.25006351710129	0.00337021063791818	0.132816016819736	-1.7343096875506
LFNG	-0.647290567226892	12.0926372291667	-3.24978808712456	0.0033724754084175	0.132816016819736	-1.73489333270168
RASSF1	-0.559401327731094	10.10915925	-3.24903607241599	0.00337866647307817	0.132854178889616	-1.73648679286392
SLC24A4	0.649213734453779	8.1994971	3.24782328509126	0.00338867406207538	0.132880724298555	-1.73905633582083
WFS1	-0.259068796638656	6.72588945	-3.2471192018108	0.00339449710270617	0.132880724298555	-1.74054793673656
GPSN2	-0.568704928571431	10.2414252708333	-3.24695834393271	0.00339582881597361	0.132880724298555	-1.74088869915881
ELOVL6	-0.555124988235294	6.97969876666667	-3.2464266829904	0.00340023393413621	0.132880724298555	-1.74201493332378
LOC647987	0.139750535294117	6.2569677625	3.2443845596188	0.00341720550852982	0.133275197302717	-1.74634025633046
PGM2	0.642290458823526	7.96846134166667	3.24389436235912	0.00342129158249384	0.133275197302717	-1.74737838439236
LOC647436	-0.402519546218489	6.96536921666667	-3.2428131655634	0.00343032067338449	0.133275197302717	-1.74966793200931
RASGRP4	0.668361796638655	8.212644425	3.24171197201128	0.00343954042468579	0.133275197302717	-1.75199956268511
BOLA2	-0.794547021008404	11.0625336458333	-3.23937619479934	0.00345917606359478	0.133275197302717	-1.75694438260159
LOC644264	-0.173862708403362	6.0860599625	-3.23911773098013	0.00346135547549213	0.133275197302717	-1.75749147487874
SRPK1	0.892957731092436	9.88588458333333	3.23830466522277	0.00346822004182831	0.133275197302717	-1.75921240173375
PFKFB2	0.731499664705881	6.80688629583333	3.23829465096451	0.00346830467233376	0.133275197302717	-1.75923359690935
L3MBTL2	-0.473671970588235	9.05535285416667	-3.23771761931665	0.00347318453846768	0.133275197302717	-1.76045484713171
FLAD1	-0.322644844537817	8.8044141875	-3.23764311006533	0.00347381513488259	0.133275197302717	-1.76061253582647
GOT2	-0.581753054621848	9.1192500625	-3.23755529741094	0.00347455846439604	0.133275197302717	-1.76079837780038
MORC2	-0.516334795798321	7.63064799583333	-3.2369852156144	0.00347938791534786	0.133275197302717	-1.76200482706411
FLJ13224	-0.155346285714287	6.11963943333333	-3.23638592973255	0.00348447176066299	0.133275197302717	-1.76327300323619
PRSS33	-1.06032322941177	7.2032542125	-3.23628055957106	0.00348536637538328	0.133275197302717	-1.76349597368264
INPP4B	-0.429092443697479	7.42125083333333	-3.23564565085457	0.00349076158169698	0.133275197302717	-1.76483943216858
HIRIP3	-0.47030215882353	7.74962240416667	-3.23511607002304	0.00349526792336226	0.133275197302717	-1.76595995043644
SIRPG	-0.407376848739499	8.53145154166667	-3.23190134301224	0.00352274370929263	0.133275197302717	-1.77276053344135
IMP3	-0.589415962184877	10.6106413125	-3.23170800088282	0.00352440280930546	0.133275197302717	-1.77316946571071
E2F3	0.655861133613444	9.37134134583333	3.23115461154453	0.00352915570521923	0.133275197302717	-1.77433987764143
COL7A1	0.251121118487394	6.5346576875	3.23074898682863	0.00353264342624176	0.133275197302717	-1.77519772616096
TMEM49	0.628903205882351	12.4035131041667	3.22956330538538	0.00354285748101774	0.133275197302717	-1.77770509421342
TMCO3	0.79513524117647	8.59700529583333	3.22870239952851	0.00355029162342222	0.133275197302717	-1.7795254623019
UBE2B	0.587464805042014	7.236855375	3.22825440830342	0.00355416609970002	0.133275197302717	-1.78047266577375
EVA1	0.687941099999998	7.9294848125	3.22786559163916	0.00355753211137937	0.133275197302717	-1.78129471834807
C19orf35	0.795266142016804	7.51734474583333	3.22765501871454	0.0035593563400963	0.133275197302717	-1.78173990650422
SLFN13	-0.408214385714288	7.50407742916667	-3.22717343054113	0.00356353181580475	0.133275197302717	-1.78275803153673
DUSP1	0.944134298319325	12.7647634375	3.22599997448521	0.00357372575365445	0.133275197302717	-1.78523861815279
ST6GALNAC2	0.776761236974789	7.34197463333333	3.22584979956475	0.00357503236997861	0.133275197302717	-1.78555605312656
FREM2	0.11194243445378	6.28065962916667	3.22578722916519	0.00357557690797143	0.133275197302717	-1.78568831096931
KCNE3	0.441143981512603	6.78302725833333	3.22493327820069	0.0035830166873853	0.133275197302717	-1.78749325818964
SLC9A8	0.733162525210082	8.9810353125	3.22469628583706	0.00358508405736266	0.133275197302717	-1.78799414661699
NPL	0.63758801260504	10.6362842708333	3.22376204521581	0.00359324500146781	0.133275197302717	-1.7899685623732
LOC651453	-0.347722825210083	6.919879575	-3.22365611319858	0.00359417148909213	0.133275197302717	-1.7901924258811
FLJ11259	0.713225982352938	8.6686097375	3.22329780705808	0.00359730696547526	0.133275197302717	-1.79094960684291
KATNB1	0.334888428571428	8.62300070833333	3.22311270851984	0.00359892776590603	0.133275197302717	-1.79134075021969
STXBP5	0.52332556890756	8.3944187875	3.22261602883188	0.00360328038685865	0.133275197302717	-1.79239027760074
BMX	0.851203369747898	7.03478139166667	3.22251399378864	0.00360417519362311	0.133275197302717	-1.79260587971092
EIF3S5	-0.577760239495799	12.0935145208333	-3.22188582392655	0.00360968872171728	0.133275197302717	-1.79393316417208
KIAA1970	-0.344085076470589	6.93895457083333	-3.22132326177578	0.00361463331389782	0.133275197302717	-1.79512174880409
GNL1	-0.329856343697481	7.90208427083333	-3.22005620440432	0.00362579396947978	0.133466127573129	-1.79779853616908
KIF5B	0.374149717647058	7.17423651666667	3.21857218731567	0.00363890798152225	0.133466127573129	-1.80093321643028
OPLAH	0.899383282352939	7.41148905833333	3.21801620834625	0.00364383285652393	0.133466127573129	-1.8021074804415
RAB11FIP1	0.479828268907562	12.5232995	3.21716015529134	0.00365142837799066	0.133466127573129	-1.80391538511119
PGS1	0.850831911764705	10.6547286041667	3.21696233725612	0.00365318573534482	0.133466127573129	-1.80433313507995
IMPDH2	-0.502657168067227	9.37043395833333	-3.21672338137955	0.00365530963800733	0.133466127573129	-1.80483774778409
MCM3APAS	-0.458626466386555	6.64542942916667	-3.21448144516611	0.00367529469562899	0.133466127573129	-1.80957150976756
LOC399744	1.02364067226891	9.87658816666667	3.21441002591625	0.00367593307105922	0.133466127573129	-1.80972229019304
SMAD3	-0.524033541176472	8.659371075	-3.21353929818383	0.00368372461500182	0.133466127573129	-1.81156047955161
SGCA	-0.145095740336135	6.45370347916667	-3.21339886574299	0.00368498274020632	0.133466127573129	-1.81185692985418
AMZ2	-0.306085378151262	10.5307031666667	-3.21274853027038	0.00369081446329848	0.133466127573129	-1.8132297181633
CYB5A	-0.384581894117648	8.385817625	-3.21225187287785	0.00369527411393614	0.133466127573129	-1.81427804436197
HK2	0.437664791596638	7.758235175	3.21018338028251	0.00371390379050454	0.133466127573129	-1.81864354401085
OBFC2B	-0.364851452941176	8.01673305416667	-3.20972724287365	0.00371802412838034	0.133466127573129	-1.81960608005069
RNASE4	0.557507311764706	7.7673909125	3.2094163448575	0.00372083503104452	0.133466127573129	-1.82026210659437
BASP1	0.860077155462183	13.5876906041667	3.2088551885193	0.00372591377069937	0.133466127573129	-1.82144614838814
LRRFIP2	0.398887894957981	8.83757252083333	3.20789979623456	0.00373457593257767	0.133466127573129	-1.82346186538989
INSC	0.434469970588235	6.4553130625	3.20727986835527	0.00374020696426625	0.133466127573129	-1.82476969831387
OXA1L	-0.314725277310925	10.0471536666667	-3.20708349388535	0.0037419924134588	0.133466127573129	-1.82518396220284
WDR4	-0.41085262857143	8.18155231666667	-3.20701350828295	0.00374262892577428	0.133466127573129	-1.82533159897461
CD28	-0.481818095798321	7.082960325	-3.20673822750258	0.00374513359177017	0.133466127573129	-1.82591230143423
URG4	-0.470226529411767	7.543122975	-3.20649968326581	0.00374730531510819	0.133466127573129	-1.82641549456644
AKR7A2	-0.402833159663867	10.2868094166667	-3.2061544993429	0.00375045004510621	0.133466127573129	-1.82714361413249
VEGF	0.180747981512604	6.22810759166667	3.20592577918511	0.00375253515742321	0.133466127573129	-1.82762605398235
LOC648470	-1.04760303277311	7.9428912375	-3.20534194753325	0.00375786269330924	0.133466127573129	-1.8288574773007
EXOSC1	-0.345575731092437	10.5511073333333	-3.20508736383007	0.00376018808531947	0.133466127573129	-1.82939442344602
HIST1H2BE	0.412444674789914	6.58077695416667	3.20494856771997	0.00376145644707101	0.133466127573129	-1.82968715411216
ARL2	-0.482112281512608	9.88142122916667	-3.20326781347208	0.00377684850163378	0.133825630543266	-1.83323163420109
FCRL3	-0.754497889915966	8.4799261375	-3.20151184466906	0.00379299425905069	0.13418095776362	-1.83693404444408
HARS	-0.397921954621849	7.85877635833333	-3.20103122951424	0.00379742500647798	0.13418095776362	-1.83794728527407
VPRBP	-0.295334097478992	6.85631	-3.19646772316323	0.00383974508198944	0.135488147893056	-1.84756551443541
GRAP	-0.906288252100842	10.24154325	-3.19487391864072	0.00385463226967212	0.135825068660289	-1.85092355673226
SNRPC	-0.378199936974791	8.65683952083333	-3.19318568717142	0.00387046217583079	0.136134705724051	-1.85447991402397
LOC221143	-0.28159527647059	6.85706377916667	-3.19279636659977	0.00387412157321696	0.136134705724051	-1.85529994731472
ADAM8	0.567580504201678	10.4887963333333	3.19043729242003	0.00389636702646748	0.136727549683254	-1.86026816306876
PTEN	0.689502794117646	10.4658738125	3.18952820588201	0.00390497231111073	0.136760567988238	-1.86218235877532
mimitin	-0.449933556302521	8.16710735	-3.18912717216379	0.00390877426208466	0.136760567988238	-1.86302672488221
C1orf142	-0.336002840336136	7.20745261666667	-3.18863609178766	0.00391343475081315	0.136760567988238	-1.86406063126844
GPM6B	-0.252496664705883	6.33286999583333	-3.18736897650073	0.00392548478670347	0.136993495827878	-1.86672812141336
GAS7	0.878627004201679	9.1547464375	3.1862225720079	0.00393641770282946	0.137116349483942	-1.86914117478939
GZMM	-0.990083747899161	9.37168325	-3.1857709255267	0.00394073297600732	0.137116349483942	-1.87009175653457
RAI17	0.47455382352941	9.90181529166667	3.18493401935273	0.00394874128570508	0.137116349483942	-1.87185307047342
CCDC25	-0.526969774789918	8.7855436	-3.18474382540236	0.00395056342799928	0.137116349483942	-1.87225332117667
AES	-0.796953991596639	11.4698032083333	-3.18245805593394	0.00397252561880225	0.137690768757423	-1.87706291572545
PHF19	-0.394169552100842	7.69770569583333	-3.18087321236024	0.00398782219605919	0.137804362666696	-1.88039694562088
NIT2	-0.286954331092437	7.240022025	-3.18048955497044	0.00399153370329615	0.137804362666696	-1.88120395633926
GIMAP6	-0.623387747899161	10.58638925	-3.1804359235089	0.00399205280002182	0.137804362666696	-1.88131676562269
FLJ35834	0.158771392436973	6.0624372125	3.17837038040466	0.00401209469222989	0.137895061514326	-1.88566095157864
NELF	-0.460656049579832	7.64269957916667	-3.17773063847914	0.00401832173047126	0.137895061514326	-1.88700623472212
SKAP2	0.746942550420168	7.87470292083333	3.17726096520861	0.0040228993045112	0.137895061514326	-1.88799382757461
DSCR5	-0.582225423529412	8.517231325	-3.17657046230659	0.00402963827577023	0.137895061514326	-1.88944567026421
C11orf1	-0.578921170588235	8.3584048375	-3.17654715553809	0.00402986592815105	0.137895061514326	-1.88949467283412
HDLBP	0.294829910084032	6.68733709583333	3.17637006568927	0.00403159608490791	0.137895061514326	-1.88986700076309
CHSY1	0.744660999999998	9.76351770833333	3.17626513530876	0.00403262158589121	0.137895061514326	-1.89008761136168
ZMYND15	0.671513148739493	7.43407870416667	3.1746095415396	0.00404883527359838	0.138095133420065	-1.89356806849905
FAM126B	0.887806735294116	9.42154910416667	3.17334616322997	0.0040612501270962	0.138095133420065	-1.89622356159577
HES6	-0.601909531932774	7.04755612916667	-3.17291614303011	0.00406548417273548	0.138095133420065	-1.89712733492656
TPCN2	0.532209715126049	8.09114249583333	3.17256090359657	0.00406898512323795	0.138095133420065	-1.8978739087566
IMPDH1	0.572651857142856	11.6072615416667	3.17253257432299	0.00406926443851601	0.138095133420065	-1.89793344449073
GMPR2	0.316055197478989	9.74081314583333	3.17209393417374	0.00407359161283372	0.138095133420065	-1.89885525001651
SERPINI1	-0.22164041344538	6.75987635	-3.17180251602647	0.00407646889660269	0.138095133420065	-1.89946764238804
TPD52L2	0.455644336134451	11.1798565	3.17031657560647	0.00409117063378783	0.138255824531769	-1.90258991869325
TRIM9	0.570355645378151	6.77769925833333	3.16970870089964	0.00409719959373352	0.138255824531769	-1.90386704255861
PIGO	-0.235285754621851	7.2993839	-3.16967687371213	0.00409751549455423	0.138255824531769	-1.90393390798512
C20orf4	-0.375841827731095	8.9445095625	-3.16777267766325	0.00411645835589638	0.138653182932548	-1.90793397977785
LOC339123	-0.46110674789916	10.8845932916667	-3.16653673222086	0.00412879860845404	0.138653182932548	-1.91052982459738
TUBB	-0.675647021008405	10.5769349791667	-3.16499742776386	0.00414421757344338	0.138653182932548	-1.9137623060731
SETBP1	-0.377681342857146	7.87211785833333	-3.16460682254137	0.00414813901752353	0.138653182932548	-1.91458247305599
VMD2	0.810040394957982	9.44034404166667	3.1640176657189	0.00415406056353319	0.138653182932548	-1.9158194771056
REG1A	-0.139611678151261	6.0579982375	-3.16352933583385	0.00415897488026389	0.138653182932548	-1.91684472072649
LRPPRC	-0.415401589075632	8.01948397916667	-3.1633140256287	0.00416114343680005	0.138653182932548	-1.91729674433075
FBL	-0.642988932773112	10.3909162916667	-3.16317559337611	0.00416253827085067	0.138653182932548	-1.917587364063
RHOBTB3	-0.515679130252102	7.47064815416667	-3.16255235617052	0.0041688235465186	0.138653182932548	-1.91889570964827
ZNF512	-0.460415655462183	9.37036345833333	-3.16241842940756	0.0041701753752268	0.138653182932548	-1.91917684655814
UBTD1	0.778473482352939	8.69896131666667	3.16221626636892	0.00417221676631998	0.138653182932548	-1.91960121588864
ZNF537	0.744999633613445	8.07885781666667	3.16182909688276	0.00417612899257606	0.138653182932548	-1.92041391327569
FYN	-0.621369319327732	10.6231985416667	-3.1614323215609	0.00418014194840077	0.138653182932548	-1.92124673704095
MIF	-0.565922298319328	11.1430522291667	-3.15945244620923	0.00420022182389973	0.139137816955512	-1.9254018973287
CD3D	-1.05569301680672	11.791438875	-3.1586629632999	0.00420825462920852	0.139210348750523	-1.92705852299869
RP2	0.809728317647056	8.19918475833333	3.15628409436777	0.0042325486144783	0.139210348750523	-1.93204936591118
OPRL1	0.47888288235294	8.94890470833333	3.1556985744122	0.0042385488627057	0.139210348750523	-1.93327757342784
C1orf33	-0.343998077310925	7.29033216666667	-3.15552076046547	0.00424037267211176	0.139210348750523	-1.93365054605938
TIMM22	-0.429411781512606	9.65904175	-3.15537698969548	0.00424184785850946	0.139210348750523	-1.93395210608669
TNFSF5IP1	-0.369494126050422	10.4162767083333	-3.15535217184323	0.00424210255664851	0.139210348750523	-1.93400416117559
FLJ14082	-0.146423462184874	6.26594886666667	-3.15501077994826	0.00424560765358261	0.139210348750523	-1.93472021081017
EVL	-0.922226579831936	11.2215944583333	-3.15495442761212	0.00424618649543673	0.139210348750523	-1.93483840387282
GMPPB	-0.349159221008406	7.44883677083333	-3.15303573866822	0.00426594034950727	0.139265497658828	-1.93886219689343
LOC653506	0.422522995798318	10.7830079791667	3.1526369909697	0.00427005674473633	0.139265497658828	-1.93969832283713
C18orf17	-0.465672484873953	8.84761737083333	-3.15225138164018	0.00427404114554398	0.139265497658828	-1.94050686290079
CTSS	0.574587499999999	10.5041364791667	3.15222874901219	0.00427427511376755	0.139265497658828	-1.94055431755847
PPHLN1	-0.399702529411765	9.564682375	-3.15213552780757	0.00427523893209954	0.139265497658828	-1.940749776566
PPP3CC	-0.644789434453782	8.49233857916667	-3.15122633056415	0.00428465014252299	0.139393586030598	-1.94265600150947
LOC643150	0.150718342016805	6.24316235416667	3.15012795497602	0.00429604616283134	0.139550242736096	-1.94495859312987
DIP2C	-0.34076152857143	6.61699957916667	-3.14928990246706	0.00430476086129293	0.139550242736096	-1.94671525836995
LOC653904	-0.460852247899162	6.9634314625	-3.14894971989246	0.00430830318840843	0.139550242736096	-1.9474282762896
ALDH16A1	-0.38228091092437	7.61684331666667	-3.14865192620904	0.00431140642233289	0.139550242736096	-1.9480524247976
LOC645445	0.152658951260503	6.15963146666667	3.14811551023286	0.00431700170906394	0.139553799847898	-1.94917665002204
FOS	0.968132559663864	9.23346559166667	3.14704747361138	0.00432816308293885	0.13973021350726	-1.95141484371108
C8orf16	-0.460486098319328	6.76682340416667	-3.14654310278625	0.00433344359330325	0.13973021350726	-1.95247171512176
DOK3	0.674492671428571	7.69820457083333	3.14538608327246	0.00434558044678544	0.139944192590719	-1.95489593092692
NPM3	-0.478471822689076	7.8854133875	-3.14426000858527	0.00435742410727318	0.140148200648719	-1.95725499950404
LOC136143	-0.487495033613445	9.149347875	-3.14266850623261	0.00437421596492399	0.140359794085365	-1.96058859146133
LOC153561	1.02194526890756	10.0917450416667	3.1425908393788	0.00437503701543548	0.140359794085365	-1.96075125826155
SLC22A4	0.947269664705882	9.11409167916667	3.14137265199383	0.00438793443250311	0.140525541714586	-1.9633024594664
ACSM3	-0.983798183193277	6.962134725	-3.14105999321798	0.00439125056653026	0.140525541714586	-1.96395719016397
HIST2H2BE	0.958779433613443	9.036911875	3.1398815409901	0.00440377120129732	0.140653646394372	-1.96642474317543
TRAPPC4	-0.314960340336135	10.1235145208333	-3.13940820129752	0.00440880993039441	0.140653646394372	-1.96741577085222
FXYD5	-0.50819122689076	12.5173405	-3.13881373683079	0.00441514589842624	0.140653646394372	-1.96866031931142
TMEM14A	-0.619290152941177	7.32752044166667	-3.13860542986176	0.00441736816434509	0.140653646394372	-1.9690964025975
EIF4B	-0.544992529411767	12.117430625	-3.13742569888416	0.0044299741223948	0.140878714559808	-1.97156592831264
ORM1	2.04381463529412	9.61306613333333	3.13611618967249	0.00444400735046226	0.14114855306256	-1.97430672086511
MRPL46	-0.360660722689076	8.93322641666667	-3.1353763658174	0.00445195449709512	0.141223942093967	-1.97585498138648
LOC641765	-0.131170242016809	6.02170511666667	-3.13486244795225	0.0044574830195926	0.141223942093967	-1.97693040023358
PPP2R5C	-0.279305525210085	10.1341267291667	-3.13415684112814	0.00446508441533073	0.141288821654763	-1.97840684010249
TLR2	0.828485652941175	7.77270200416667	3.13254717370371	0.00448247181781703	0.141646978041938	-1.98177451648895
USP39	-0.223123936974793	9.45620202083333	-3.13186207361679	0.00448989191588509	0.141646978041938	-1.98320766064755
SDCBP	0.737586243697476	11.0087682083333	3.13135949715945	0.00449534267042692	0.141646978041938	-1.98425891490888
MTMR2	-0.267822973949582	6.74724414583333	-3.13101661463155	0.00449906509681631	0.141646978041938	-1.9849760970304
CTDP1	0.465201773949579	7.8153627375	3.13054026573953	0.00450424139129468	0.141646978041938	-1.98597239302991
LOC646200	-0.725023268907562	12.5350687083333	-3.12898569355664	0.00452117419084878	0.142003941468375	-1.98922343316345
EMR4	-0.673863927731093	6.585014275	-3.1275475613622	0.00453689319834364	0.142321948038299	-1.99223043596437
LOC643949	-0.684137361344538	9.11813941666667	-3.12682609059059	0.00454479876977145	0.142394366381472	-1.99373877352426
LOC649179	-0.14838981344538	6.13509419166667	-3.12631285122096	0.00455043069186087	0.142395457849486	-1.99481169555951
LOC51035	-0.310251004201685	11.3220177291667	-3.12561610747928	0.00455808700054822	0.142459817421311	-1.99626812780778
ANAPC1	-0.549698668907564	8.11768446666667	-3.1242972362482	0.0045726136128519	0.142542505644379	-1.99902469085134
LOC647000	-0.420916714285716	9.698277375	-3.1239266899151	0.00457670297294005	0.142542505644379	-1.99979908970633
LRP10	0.663819428571428	10.132877	3.12385077041522	0.00457754125669029	0.142542505644379	-1.99995774846662
GPR12	0.145159889075628	6.03679711666667	3.12291130689384	0.00458792679803258	0.142596409504678	-2.00192094850282
LOC646849	-0.479356555462184	8.0125015875	-3.12222220650475	0.00459555903552789	0.142596409504678	-2.00336082505893
ALOX5AP	0.791032457983189	14.1674482291667	3.12212710139854	0.00459661334496389	0.142596409504678	-2.00355953812632
LOC653148	0.150045184033612	5.9992640625	3.12086760042544	0.00461059778337108	0.142596409504678	-2.00619093423075
LIME1	-0.879088768907565	11.4086289791667	-3.12049759518657	0.00461471377732085	0.142596409504678	-2.00696388817223
CEACAM4	0.93530042605042	8.09152495416667	3.1203545396557	0.00461630609532895	0.142596409504678	-2.00726272710084
VAV1	0.398347672268907	8.76975779166667	3.12015686904071	0.0046185071904349	0.142596409504678	-2.00767564703116
ARL4C	-0.416882385714285	6.91805389583333	-3.11956538751568	0.00462509946356737	0.142626855094082	-2.00891115218408
C6orf129	-0.546121385714286	8.69740280416667	-3.11726227726584	0.00465085474151767	0.143247452153694	-2.01372113315961
C20orf27	-0.460893357142858	8.77565372916667	-3.11572773295274	0.00466809175382835	0.143270750491133	-2.01692525335107
NBEAL2	0.660186067226889	9.54270208333333	3.11519033333773	0.00467414268512757	0.143270750491133	-2.01804720214068
KLF12	-0.717113052100841	8.30095135	-3.114956205907	0.00467678123499338	0.143270750491133	-2.01853597600623
HSPA8	-0.74355680672269	12.1391495	-3.11470069172593	0.00467966244122728	0.143270750491133	-2.01906938211367
TLK2	0.282309285714282	8.65880879166667	3.11469127767122	0.00467976862773208	0.143270750491133	-2.01908903438807
GPR27	0.490478153781513	7.52577255416667	3.11230476036302	0.00470676235911836	0.143923967762416	-2.02407028585313
ST3GAL5	-0.524891869747901	8.75392302083333	-3.10968700696842	0.00473654366825009	0.14446458588319	-2.02953254624533
EIF3S12	-0.394837533613445	11.6249522708333	-3.10963974540643	0.00473708300791722	0.14446458588319	-2.02963114745965
SUMO2	-0.420548428571429	11.0221459583333	-3.10925485449179	0.00474147750530497	0.14446458588319	-2.03043411977811
DEXI	-0.467399953781513	8.90150760416667	-3.10847056712724	0.00475044424438832	0.14456465552809	-2.03207021134028
LOC645442	-0.270559303361345	6.7489930125	-3.10769486779682	0.00475932882286297	0.144650760623871	-2.03368823564865
LOC440348	-0.520859075630255	9.20972608333333	-3.10648205444141	0.00477325195121276	0.144650760623871	-2.03621772924597
FPR1	0.792832563025205	14.012318875	3.10591932235647	0.00477972541386819	0.144650760623871	-2.03739126089229
CDC16	-0.456530504201683	10.1175150833333	-3.10548029853195	0.00478478163878383	0.144650760623871	-2.03830675376583
C21orf59	-0.38697531344538	8.51846862916667	-3.10535972605756	0.00478617116776747	0.144650760623871	-2.03855817409102
POLD2	-0.646526466386556	10.0288718958333	-3.10525415850789	0.00478738809187135	0.144650760623871	-2.038778302818
LOC642684	0.675787138655461	7.19412577083333	3.10375148237631	0.00480474237179656	0.144689009798211	-2.04191136831771
UTP11L	-0.376557903361345	8.37856177083333	-3.10359733856674	0.00480652597957609	0.144689009798211	-2.04223272451194
CRISPLD2	1.07919735714285	10.8072691041667	3.10339991916565	0.0048088112609931	0.144689009798211	-2.04264429211462
PECI	-0.392934641176471	7.81754589583333	-3.10297189200394	0.00481376959005672	0.144689009798211	-2.04353658256258
RGS14	0.362226595798319	8.12671262916667	3.10240963459054	0.00482029032555964	0.144689009798211	-2.04470862697574
CHD1L	-0.353529907563027	7.426492225	-3.10198458445247	0.00482522544172527	0.144689009798211	-2.04559460524316
TNFAIP8L1	-0.455284440336136	7.74033438333333	-3.10170582535004	0.00482846465621167	0.144689009798211	-2.04617562840095
LOC651726	0.463852725210083	6.94755040416667	3.10017725199156	0.0048462640277592	0.145051533094379	-2.0493613151394
C11orf2	-0.526474109243699	11.251810125	-3.09937652483986	0.00485561318024951	0.145091807484634	-2.05102986782692
BID	0.467077840336134	9.497205375	3.09867772902085	0.0048637863539592	0.145091807484634	-2.05248588362935
PHC1	-0.253977718487395	6.9938790875	-3.09817909400518	0.00486962650707344	0.145091807484634	-2.05352476733442
ALG9	-0.304409557983193	7.32026969166667	-3.09811122731382	0.00487042190133552	0.145091807484634	-2.05366615966987
UXT	-0.482994579831935	11.798941125	-3.09689588495542	0.00488468679606894	0.145346569331918	-2.05619798588999
TOP1MT	-0.419223129411766	8.19358428333333	-3.09610908800567	0.0048939430925897	0.145434835966248	-2.05783685753429
OR1E1	0.171658688235291	5.96591097083333	3.0956345521099	0.00489953392567611	0.145434835966248	-2.05882522384256
LSM2	-0.451193815126052	10.4342676666667	-3.09474525226863	0.00491002789994208	0.145434835966248	-2.06067730888058
COQ2	0.498460462184872	8.772887375	3.09470364528636	0.00491051940155681	0.145434835966248	-2.06076395602123
RIC8A	-0.235992752100843	10.0013203958333	-3.09226942018037	0.00493935718967911	0.146070795708257	-2.06583249753394
PSME1	-0.280579361344537	13.301159	-3.09164786907454	0.00494674660554808	0.146070795708257	-2.06712644865035
TMEM71	0.771784739495796	11.816739	3.09144028642217	0.00494921685077306	0.146070795708257	-2.06755857426708
LOC441876	-0.452033726890759	14.7767167291667	-3.08840560182144	0.00498546526707841	0.14654424764533	-2.07387463199507
ZNF76	-0.298303004201683	7.33604449583333	-3.08786880204075	0.00499190365689873	0.14654424764533	-2.07499162259992
TTC10	0.274822826890755	6.79553458333333	3.08781237640291	0.00499258089083217	0.14654424764533	-2.07510903063254
PXK	0.449464683193275	7.27008704583333	3.08780648392734	0.0049926516188126	0.14654424764533	-2.07512129139445
USP10	0.893841462184873	9.91101841666667	3.08742458969572	0.00499723758582841	0.14654424764533	-2.07591589841308
LOC283547	0.790827527731091	6.97887404166667	3.08720973310564	0.00499981946291996	0.14654424764533	-2.07636293391697
C6orf211	0.349875657142855	6.95781263333333	3.08592822508379	0.00501524563662172	0.146581567901245	-2.07902902276201
NCOA5	-0.322514008403365	8.75790129166667	-3.08583581774561	0.0050163597557428	0.146581567901245	-2.07922125355397
PFKP	-0.561093735294117	9.20950760416667	-3.08566850007129	0.00501837764403853	0.146581567901245	-2.07956931134106
RPL36	-0.772258462184875	12.507238875	-3.08473354909442	0.00502966770983299	0.146602082852909	-2.08151408393917
LOC645367	0.323295660504201	6.72165715	3.08443650796928	0.00503325975129197	0.146602082852909	-2.08213190616085
RAB27A	0.697609394117646	9.4737128875	3.08417969593186	0.00503636729741135	0.146602082852909	-2.08266603675816
LMNB1	1.08648680840336	8.47755260833333	3.08341386455011	0.00504564515431586	0.146605111067041	-2.08425875070412
CDK4	-0.594998109243699	8.44383629166667	-3.08115129238706	0.00507315157727531	0.146605111067041	-2.08896338270358
FAM105A	0.389507606722687	6.79020645	3.08015514517426	0.00508530746200778	0.146605111067041	-2.09103428215882
F5	0.980501931932772	8.5073206875	3.08008998621614	0.00508610356350312	0.146605111067041	-2.09116973278422
DKFZp666G057	-0.142992668067227	5.8711273125	-3.07915036506387	0.00509759700749337	0.146605111067041	-2.09312286914717
IL10RB	0.503995621848739	12.0286690416667	3.07888071160003	0.00510090000820046	0.146605111067041	-2.09368334015238
MTX1	0.615583844537813	9.91928827083333	3.07879386269434	0.00510196426260366	0.146605111067041	-2.09386385040425
TMEM91	0.708361499999999	10.7595850625	3.07857923847421	0.00510459520135508	0.146605111067041	-2.09430992563666
MGMT	-0.450134097478992	8.7157063	-3.07797021601416	0.00511206790221387	0.146605111067041	-2.09557565378899
QTRT1	-0.333967380672269	6.66406742916667	-3.07792121740597	0.00511266957079555	0.146605111067041	-2.09567748316751
March 9	-0.167186464705883	6.18884105416667	-3.07759838898648	0.00511663537664283	0.146605111067041	-2.09634837276465
CASP4	0.555081273109242	11.3895583541667	3.07638808782119	0.00513152969057392	0.146605111067041	-2.09886333392092
UNG	-0.565424589915967	8.05763305833333	-3.07614226411675	0.00513455994651044	0.146605111067041	-2.09937410015387
MGC21881	-0.406770553781513	7.68298512916667	-3.07571779780805	0.00513979636281285	0.146605111067041	-2.10025600857456
VEZT	-0.419297481512607	7.95843204583333	-3.07434456636405	0.00515677231848188	0.146605111067041	-2.10310883454117
DGCR6	-0.484146865546221	9.59186020833333	-3.07425157627771	0.00515792380921703	0.146605111067041	-2.1033019995335
LOC441237	0.114222657983191	6.1185912875	3.07422050429698	0.00515830862669897	0.146605111067041	-2.10336654375135
HCK	0.585045852941173	11.5526804791667	3.07392719225235	0.00516194256893696	0.146605111067041	-2.10397581333314
LOC642243	0.160807638655462	6.290534325	3.07365737905094	0.00516528754480269	0.146605111067041	-2.10453625124468
TLR6	0.586767258823528	7.90996500833333	3.07359850439602	0.00516601771241416	0.146605111067041	-2.10465853922161
ZMYM6	-0.428862827731094	10.0541485208333	-3.07356918742148	0.00516638134052587	0.146605111067041	-2.10471943289036
CCDC12	-0.333953264705883	10.1324212708333	-3.0735615970688	0.00516647549017719	0.146605111067041	-2.10473519861524
XPO6	0.644626764705883	11.661553125	3.07262050400701	0.00517816143677664	0.146605111067041	-2.10668980262577
MRPL21	-0.312250264705881	9.37806672916667	-3.07259348744188	0.00517849728692675	0.146605111067041	-2.10674591130352
COPS6	-0.287989037815126	8.72375047916667	-3.07203089063559	0.005185495828789	0.146605111067041	-2.10791428327734
LOC649762	-0.127873883193279	6.1894209375	-3.0719664760055	0.00518629770686441	0.146605111067041	-2.10804805099912
LOC648099	-0.396293551260505	7.260434025	-3.06999059901124	0.0052109526646901	0.146948992324428	-2.11215076430673
RNPS1	-0.423013735294118	10.1405152708333	-3.06989594739391	0.00521213654337398	0.146948992324428	-2.11234727350652
RNMTL1	-0.338862609243698	8.37452360416667	-3.0696038981319	0.00521579104865997	0.146948992324428	-2.11295359144217
HSD17B8	-0.588908363025212	7.74152003333333	-3.06725657800546	0.00524525320803092	0.147438665961486	-2.11782600986182
ALPL	1.14435121428571	13.0127823958333	3.0670462198322	0.00524790127743092	0.147438665961486	-2.11826258776462
BRWD3	0.212977199999998	6.34444995	3.06683532246495	0.0052505574215285	0.147438665961486	-2.11870027309874
LOC653371	0.952288451260502	8.66403999583333	3.06361194510648	0.00529131500496751	0.148419344036801	-2.1253884526422
C20orf29	-0.32164978319328	7.41073280833333	-3.06301178644696	0.00529893706407023	0.148469446968073	-2.12663341999342
SIRPB1	0.69374505882353	8.30153995	3.06104240155576	0.0053240224245518	0.148988484316965	-2.13071804182274
NR3C1	0.288890082352941	7.066212475	3.05996992019893	0.00533773117934967	0.148988484316965	-2.13294200336937
SERGEF	-0.310782585714287	8.20323462083333	-3.05968705413714	0.00534135248849679	0.148988484316965	-2.13352852092254
CALR	-0.46343262184874	8.44390008333333	-3.05960851309053	0.00534235840478474	0.148988484316965	-2.13369137059489
LOC137107	-0.222764813445379	6.5541681	-3.05921565940218	0.00534739261452171	0.148988484316965	-2.13450590238393
BTBD14A	0.684868028571427	8.297925825	3.05866497265344	0.00535445702722127	0.148988484316965	-2.13564761236094
RAB33B	0.556817347899156	6.88012551666667	3.05822644392518	0.00536008903430208	0.148988484316965	-2.13655673382673
CD58	0.805600928571426	9.4271355625	3.05772353446024	0.00536655487194059	0.148988484316965	-2.13759926168632
ACSS1	-0.484553441176474	8.81360864583333	-3.05711374266109	0.00537440491146204	0.148988484316965	-2.13886326638829
POLE3	-0.535217281512608	10.8109221875	-3.0566048880673	0.00538096397959664	0.148988484316965	-2.13991796864893
MCOLN2	-0.820698015966388	8.43325709583333	-3.05653384583816	0.00538188031473964	0.148988484316965	-2.14006521234661
PTPRE	0.514634004201678	11.3432280625	3.05483155802843	0.00540388198986094	0.149043099919715	-2.14359301292516
ID3	-0.723589791596638	8.52832951666667	-3.05420581094026	0.00541199127711608	0.149043099919715	-2.14488961097018
FLJ39501	-0.515160312605043	6.62673905	-3.05394729324564	0.00541534490711899	0.149043099919715	-2.14542525007121
CCDC56	-0.364931731092438	10.3781298333333	-3.05316398299327	0.00542551859332663	0.149043099919715	-2.14704813188826
MT1B	0.124821659663866	6.14848847083333	3.05305530661091	0.00542693153582976	0.149043099919715	-2.14727327750177
ARMET	-0.407628903361344	10.5387591458333	-3.05268931248659	0.0054316925574286	0.149043099919715	-2.14803148704228
NDUFA8	-0.417947966386556	9.99035666666667	-3.05251162671795	0.00543400541979537	0.149043099919715	-2.14839957589965
MAML1	0.28181978235294	7.92494914583333	3.05218789571529	0.00543822171949573	0.149043099919715	-2.14907018645024
FBXL13	0.992389276470586	7.69537590416667	3.05218073810538	0.00543831497622708	0.149043099919715	-2.14908501316447
ACVR1B	0.576051125210082	8.69071197083333	3.05186448302685	0.00544243700426144	0.149043099919715	-2.14974010985734
GNLY	-1.15168891596639	12.6999242083333	-3.05110957370147	0.00545228850382928	0.149152335296689	-2.15130373589449
BTBD10	0.544841994117644	8.15812404583333	3.05003266671863	0.00546637162890426	0.149346852657877	-2.15353404626123
C3orf62	0.635952712605042	8.46197823333333	3.04966866006776	0.00547113976168945	0.149346852657877	-2.15428784652478
HADHB	0.360420720168065	7.86604369583333	3.04870819063094	0.00548374011737779	0.149530366909119	-2.15627665784925
DNAJA3	-0.534826600840335	9.3031370625	-3.04799188901422	0.0054931553448165	0.149540276322161	-2.15775971940077
LOC649324	-0.123799987394959	6.07571087083333	-3.04684626454107	0.00550824589453975	0.149540276322161	-2.16013138534649
MAK10	-0.189610394957985	7.07646960833333	-3.04613107344195	0.00551768676308092	0.149540276322161	-2.16161179295505
PGD	0.785600478991593	12.4355922916667	3.04597167351757	0.00551979303110456	0.149540276322161	-2.16194172374561
GPR160	0.719181008403361	7.43432506666667	3.04584619028686	0.0055214516749277	0.149540276322161	-2.1622014479678
MMAB	-0.309909965546218	7.0109470125	-3.0451792489101	0.00553027535786381	0.149540276322161	-2.16358180755839
RNMT	-0.465722819327732	9.05992864583333	-3.04499831190316	0.00553267149652672	0.149540276322161	-2.16395626996884
C1RL	0.635187811764704	8.8974697	3.04423585148551	0.00554277964924968	0.149540276322161	-2.16553414167997
TXNDC13	0.49644294537815	10.2202752291667	3.04407338771043	0.00554493576289997	0.149540276322161	-2.16587033183822
EXTL1	0.129951266386553	6.17953437083333	3.04358868878337	0.00555137314801311	0.149540276322161	-2.1668732889444
LAT2	0.606126235294114	10.8049284166667	3.04354366271875	0.00555197151167263	0.149540276322161	-2.16696645536887
RAD17	-0.330616636134454	7.0263490875	-3.04311084060521	0.0055577265555664	0.149540276322161	-2.16786200872837
DCAKD	-0.492100063025209	8.88633047916667	-3.04290116722152	0.00556051654419105	0.149540276322161	-2.16829582645256
LOC646433	-0.609139092436975	13.4375823333333	-3.04127190887289	0.0055822418031992	0.149824887940094	-2.17166638808819
LOC649447	-0.600378054621851	12.4713003541667	-3.04105426647921	0.00558515009352869	0.149824887940094	-2.17211658641663
C19orf24	-0.35973773277311	8.36937555833333	-3.04078375371137	0.00558876689812308	0.149824887940094	-2.17267613063877
SFXN5	0.582082523529412	7.86794155416667	3.03964234347101	0.00560405248000214	0.150076525414457	-2.17503687334676
ZNF516	0.509580545378149	7.21839852916667	3.03660152404061	0.00564497034274584	0.151013344363614	-2.18132439621683
LOC127295	-0.832559638655466	11.0689015416667	-3.03541846562214	0.00566096700108628	0.15128220743134	-2.18376994190027
GMCL1	0.323762302521006	8.51643391666667	3.03373058616834	0.00568386474060359	0.15169477106557	-2.18725836954747
FRAT2	0.539301369747898	12.9946487083333	3.03340217048701	0.00568833031706905	0.15169477106557	-2.18793703386617
LOC441150	-0.380184743697481	7.4404395875	-3.03233188464593	0.00570290667429601	0.151746491863452	-2.19014855561119
LBR	0.716352197478991	8.69862835416667	3.03202227141595	0.0057071300012717	0.151746491863452	-2.19078824884349
CECR6	0.975577131932773	8.5105892875	3.03194652404437	0.00570816370084996	0.151746491863452	-2.19094474686948
C9orf114	-0.417116941176473	8.94083116666667	-3.03096183665464	0.00572161773122019	0.15187129445039	-2.19297902123845
C11orf10	-0.486561815126051	12.0332193333333	-3.03072944162613	0.00572479742847861	0.15187129445039	-2.1934590899137
RP9	-0.416079315966386	8.36071100833333	-3.0297013721124	0.00573888408770795	0.152086406328519	-2.19558264308208
C1orf155	-0.284612484873952	6.73796670416667	-3.02814159690897	0.00576031959355566	0.152129356618473	-2.19880392649018
LPHN1	-0.35288234369748	7.0288085875	-3.02789128577746	0.00576376667135443	0.152129356618473	-2.19932081331158
FAM8A1	0.56483534957983	8.19550779166667	3.02764038250677	0.00576722388540771	0.152129356618473	-2.19983890582015
DKFZp667M2411	-0.160252366386557	6.50437175	-3.02756126617597	0.0057683144466087	0.152129356618473	-2.20000227032693
TMEM24	-0.236294171428572	6.92941893333333	-3.02740977074906	0.00577040325210592	0.152129356618473	-2.20031508312042
CBLB	-0.571168596638656	9.25426245833333	-3.0262694118115	0.00578614967612523	0.152140859052165	-2.20266953407915
REXO4	-0.409249834453783	7.55234432916667	-3.02572654887898	0.00579366013694208	0.152140859052165	-2.20379023608298
CYLD	-0.353503760504204	9.64368964583333	-3.02524543206138	0.0058003241451491	0.152140859052165	-2.20478340061854
FES	0.636177928571426	10.4762766041667	3.02485350229732	0.0058057582350867	0.152140859052165	-2.20559241067742
TOPBP1	0.374524137815126	7.71423081666667	3.02472939725747	0.00580747996195511	0.152140859052165	-2.20584857598783
C20orf74	0.248580811764706	6.385179375	3.02293219489182	0.00583246765619642	0.152140859052165	-2.20955771253947
B4GALT3	-0.52341762184874	9.91442470833333	-3.02283704474928	0.00583379345592657	0.152140859052165	-2.20975406258826
IGF2R	0.673990159663863	11.946785125	3.02276541691937	0.00583479169157804	0.152140859052165	-2.20990187080509
ERAL1	-0.329476307563027	8.48168459166667	-3.02267182229246	0.00583609631216463	0.152140859052165	-2.21009500668361
LOC389031	-0.189444373949581	6.39471612083333	-3.02216377447112	0.0058431828907839	0.152140859052165	-2.21114333994056
LOC649635	-0.147270724369747	6.18147790833333	-3.02183435576668	0.00584778223585601	0.152140859052165	-2.21182304260894
PAQR8	-0.554917686554621	8.7179391625	-3.02132876011158	0.00585484810481264	0.152140859052165	-2.21286620053465
CPA2	-0.130890027731093	5.9926378875	-3.02054530487396	0.00586581329798875	0.152140859052165	-2.21448250755644
NUP43	-0.554451777310924	9.29234239583333	-3.0204628360214	0.00586696866979269	0.152140859052165	-2.21465263513367
LOC644511	-0.733921878151259	12.2418988125	-3.02016544054039	0.00587113692889205	0.152140859052165	-2.21526612613956
RFC4	-0.351129687394958	7.42310806666667	-3.01971722888205	0.00587742436406733	0.152140859052165	-2.21619068703999
LOC654053	0.75449244957983	7.5570821375	3.01894412644978	0.00588828445593437	0.152140859052165	-2.2177852961558
FLJ10081	-0.376366697478993	8.95145320833333	-3.01893425216778	0.00588842328820917	0.152140859052165	-2.21780566189463
SDAD1	-0.656993407563026	9.8320218125	-3.01876017099061	0.00589087138173517	0.152140859052165	-2.21816470050749
RXRA	0.478994705882351	12.1269459166667	3.01871274356987	0.00589153851961494	0.152140859052165	-2.21826251708538
SEC6L1	0.350329861344537	9.58396460416667	3.01836568739027	0.00589642258658993	0.152140859052165	-2.21897828358346
MNT	0.409260962184873	9.33602739583333	3.0179285180893	0.00590258031560729	0.152145436483653	-2.21987985187144
MRPS5	-0.272788710084035	8.53254102083333	-3.01647598602859	0.00592308411112565	0.1522953962677	-2.2228750127841
CPSF4	-0.436178915966386	10.0201467916667	-3.01645568546204	0.00592337115419349	0.1522953962677	-2.22291686900882
RBP7	0.726811315126049	9.10125339583333	3.01461059414359	0.00594951576775734	0.1522953962677	-2.22672065281101
LOC648050	0.174379622689075	5.92295497083333	3.01460678817557	0.00594956981157801	0.1522953962677	-2.22672849811176
MLLT11	-0.454771152941178	7.44372873333333	-3.01449434292444	0.00595116671875482	0.1522953962677	-2.22696028145072
ILVBL	-0.376822242016808	8.35505631666667	-3.01439720120769	0.00595254662077649	0.1522953962677	-2.2271605168239
TNFRSF1A	0.494967886554621	12.0296498958333	3.01435193442458	0.00595318974181963	0.1522953962677	-2.22725382303095
STAT3	0.482682474789914	11.3098077291667	3.01413393594122	0.00595628785371491	0.1522953962677	-2.22770316475819
OSBPL8	0.542036584033612	8.7430924375	3.01245485297785	0.00598020209370725	0.152436600715512	-2.23116367748718
SPATA2	0.277211015966385	7.17998754583333	3.01207039292579	0.00598569065283844	0.152436600715512	-2.2319559227646
RBMY1F	0.14656336722689	6.04419030416667	3.01204413577312	0.00598606567620148	0.152436600715512	-2.2320100286048
TXNDC14	-0.409142000000002	9.56271108333333	-3.01115981575092	0.00599870929943356	0.152436600715512	-2.23383215932373
C1orf108	0.465322172268906	10.0643520625	3.01091469624091	0.00600221843109577	0.152436600715512	-2.23433718695139
HSP90AB1	-0.629734983193279	10.2286702916667	-3.01090808875346	0.00600231305108109	0.152436600715512	-2.23435080034142
PPP1R15A	0.561828936974787	11.1157260208333	3.01080756366198	0.00600375275802615	0.152436600715512	-2.23455791045333
ENTPD1	0.683395743697479	9.21886527083333	3.01018065197356	0.00601273876004409	0.152511043780208	-2.23584946288696
GAMT	-0.439136997478994	7.6888975125	-3.00965874700213	0.00602022943297455	0.152511043780208	-2.23692459959491
PRSS15	-0.373360016806723	8.35084808333333	-3.00934973156162	0.00602466880229194	0.152511043780208	-2.23756114333674
C16orf33	-0.323003092436978	9.1751505	-3.00848034511019	0.0060371753619893	0.152675724040129	-2.23935185895983
OBSL1	0.128104843697477	6.07676871666667	3.00763357219469	0.00604938048398374	0.1528324616614	-2.24109579558441
MLKL	0.382241978991594	10.1904095208333	3.00646928140005	0.0060662007483147	0.152913542706222	-2.24349333929951
TARBP2	-0.31020568739496	7.7554427	-3.00632972092662	0.00606821994869012	0.152913542706222	-2.24378070136564
MAP3K2	0.560044642016804	8.61304221666667	3.0061638007926	0.00607062136446223	0.152913542706222	-2.2441223322852
DHRS8	0.521677777310922	11.0900651875	3.00550323365542	0.00608019098141584	0.153003104607518	-2.24548236981724
CCDC127	-0.252122655462185	7.32659343333333	-3.00403536878683	0.00610150757093712	0.153194850118188	-2.2485041144587
PARP3	-0.400688963865547	7.97125407916667	-3.00294288083593	0.00611741924096128	0.153194850118188	-2.25075272051881
SNRPA	-0.285434226890756	8.60259170833333	-3.00240145080741	0.00612531966019153	0.153194850118188	-2.25186699239215
C9orf10OS	0.273125099159663	8.10016618333333	3.00222151804329	0.00612794735583636	0.153194850118188	-2.25223727893043
FKBP5	1.03403666386554	10.4128602083333	3.00217082160725	0.00612868790923748	0.153194850118188	-2.25234160631871
MXD3	0.647363481512605	8.33301390416667	3.00197053746692	0.00613161441733205	0.153194850118188	-2.25275376087217
RPS13	-0.74437075210084	12.8672548125	-3.00193855509468	0.00613208186047106	0.153194850118188	-2.25281957473768
TGM3	1.0648048512605	7.9049730125	3.00167170716717	0.0061359833446183	0.153194850118188	-2.25336868781808
PPIC	0.113785631092437	5.9296307125	2.9998391836895	0.00616284017312295	0.153288501094699	-2.25713907403902
CSNK1D	0.507532071428569	9.8930948125	2.99964467198529	0.00616569745805298	0.153288501094699	-2.25753922368996
LOC648868	-0.512298227731094	7.08334794583333	-2.99957074628693	0.00616678372370921	0.153288501094699	-2.25769130093707
ASNS	-0.409082121848741	8.71360235416667	-2.999270525906	0.00617119704849287	0.153288501094699	-2.25830888768606
RASSF7	-0.535574974789917	9.46389875	-2.99900983369225	0.0061750317473082	0.153288501094699	-2.25884514021005
BNIP1	-0.332477257983194	7.22593180416667	-2.99895178620275	0.00617588591730148	0.153288501094699	-2.25896454324016
ACTL6A	-0.511140806722691	8.8755965	-2.99802981451313	0.00618946790411785	0.153475880066922	-2.26086090256002
METRNL	0.414664609243697	9.97507347916667	2.99574040159234	0.00622331789214425	0.154164976138308	-2.26556885958026
MGC3123	0.465673139495797	7.58548685	2.99467914513553	0.00623906900097971	0.154404819507709	-2.26775073405348
SYNJ2BP	-0.479569277310926	9.01541666666667	-2.99426707024674	0.00624519525802859	0.154406231836254	-2.26859784833011
PHC2	1.10696853781512	10.011578	2.99271412256794	0.00626833440758711	0.154827859867402	-2.27178986029277
ABHD14A	-0.518948121008404	8.22369103333333	-2.9918132309541	0.00628179535714831	0.154852508088761	-2.27364129125244
ATP11B	0.453304633613443	7.760826625	2.99147196230943	0.00628690173897945	0.154852508088761	-2.27434257620896
LOC440104	-0.121783468067228	6.07378559583333	-2.99126156255172	0.00629005191421138	0.154852508088761	-2.27477491778335
HLA-DOB	-0.804667613445381	9.18220325	-2.99101941915212	0.0062936792328831	0.154852508088761	-2.27527247263664
GFOD1	-0.447258701680674	9.08019339583333	-2.98994434848585	0.00630980799227885	0.155065858617667	-2.27748132263117
RNUT1	-0.249921126050421	8.69492325	-2.98942659834003	0.00631758962914032	0.155065858617667	-2.27854498086032
NVL	-0.351147561344539	7.92717719166667	-2.98922408773872	0.00632063579994971	0.155065858617667	-2.27896099512168
SOD1	-0.511959848739498	11.5482109166667	-2.98874182115525	0.00632789572118185	0.155094407555479	-2.27995166111226
PSMB7	-0.324873504201681	10.136613125	-2.98798386384638	0.00633932192726865	0.155224917374054	-2.28150851520653
ANKRD39	-0.308350808403362	7.78495825833333	-2.98728729417778	0.00634984009682272	0.155320262965258	-2.28293913557317
FAM91A1	0.272733444537814	6.94791150416667	2.98654730923323	0.0063610321006518	0.155320262965258	-2.284458772736
CSF3R	0.557546512605041	14.3442337083333	2.98651434236385	0.00636153115089026	0.155320262965258	-2.2845264700872
SLC35B2	-0.413186239495799	8.50872427083333	-2.98543184635318	0.0063779386988042	0.155571561300362	-2.28674920148457
LOC644806	-0.142555107563026	6.08732490833333	-2.9843540671378	0.00639431491611651	0.155763885896283	-2.28896191894567
VPS52	-0.20782184369748	8.143512575	-2.98362706852967	0.00640538390875849	0.155763885896283	-2.29045428643634
RAB31	0.580294386554616	12.368111	2.9834100980218	0.00640869096095061	0.155763885896283	-2.29089964997968
P2RY10	-0.604642274789918	7.90028807916667	-2.98297185731548	0.00641537557611208	0.155763885896283	-2.29179916218446
MXD1	0.722891436974786	12.3335809583333	2.98249297739836	0.00642268768891281	0.155763885896283	-2.29278202636144
CCDC21	0.218384047899158	7.38146502916667	2.98081656593188	0.0064483479176452	0.155763885896283	-2.29622222013764
LOC652595	-0.376047666386558	8.33580404583333	-2.98064232900854	0.00645102051059076	0.155763885896283	-2.29657972912299
SLC24A6	0.386406029411763	9.68949027083333	2.98052148570271	0.00645287472852549	0.155763885896283	-2.2968276770647
BCL6	0.979599033613441	12.4958947916667	2.97981314980969	0.00646375366577173	0.155763885896283	-2.29828096698045
CCT2	-0.468995453781515	9.35573045833333	-2.97964006971328	0.00646641456879788	0.155763885896283	-2.29863605307236
LOC441773	-0.267960572268908	6.4671212375	-2.979584366416	0.00646727116403866	0.155763885896283	-2.29875033052797
CD14	0.692320672268904	14.0441696666667	2.97955297076359	0.00646775400846532	0.155763885896283	-2.29881473952754
LOC648615	0.136308659663864	6.18546329583333	2.97946628874637	0.00646908729949134	0.155763885896283	-2.2989925684931
TMIGD2	-0.262988380672268	6.12351812083333	-2.97930693002367	0.00647153914517396	0.155763885896283	-2.29931948882986
SMPD3	-0.282471740336135	6.51406547916667	-2.97877194735766	0.00647977672154502	0.155814744397757	-2.30041693931006
SNURF	-0.619122777310925	9.98240427083333	-2.97827148002608	0.00648749190206789	0.155852957016534	-2.30144351224954
FAM53C	0.589313584033612	11.2891188125	2.97768411119185	0.00649655794295382	0.15592351945914	-2.3026482492232
ERBB2	-0.661814576470589	7.368137575	-2.97704963444798	0.00650636468879301	0.15601170975267	-2.30394949776104
C4orf9	-0.479400084033614	7.71102538333333	-2.9755864908776	0.00652903358669504	0.156407856383341	-2.3069498225118
LILRA5	0.790696533613443	13.1804333541667	2.97481900739925	0.00654095456366582	0.156432272444258	-2.30852338159319
LOC649293	0.160146919327731	6.06914275833333	2.97383455589438	0.00655627603861813	0.156432272444258	-2.31054154081533
LOC652493	-0.992524067226892	11.0270818333333	-2.97382430875044	0.00655643569973493	0.156432272444258	-2.31056254635632
LOC643009	0.362797709243696	7.187010225	2.97373843230633	0.00655777388962807	0.156432272444258	-2.31073858263598
C9orf74	-0.404585126050423	10.5334235833333	-2.97354449454165	0.00656079693007441	0.156432272444258	-2.31113612375196
HELLS	-0.111100920168068	6.17508262916667	-2.97224749373979	0.00658104840052553	0.156768213818137	-2.31379448992545
FLJ20512	-0.452790974789916	10.5156489166667	-2.97076650831931	0.00660424560568654	0.157173631856194	-2.31682936767836
DNTTIP1	0.502451117647058	9.675322875	2.96776086487983	0.00665156427764455	0.158047316206434	-2.32298668753163
C6orf49	-0.521567159663868	10.2428901666667	-2.96764585150208	0.00665338137876227	0.158047316206434	-2.32322225089581
ADCK2	-0.437518466386557	8.88691572916667	-2.96597396945555	0.00667984907890067	0.15852802277641	-2.3266460684575
BUB3	-0.608993088235295	11.1073828958333	-2.96471929230865	0.00669977795354562	0.15865050944284	-2.32921497178619
C22orf16	-0.552409659663865	10.6219123958333	-2.96434943313793	0.00670566349517355	0.15865050944284	-2.3299721578095
PRPF19	-0.602837592436977	8.50876689583333	-2.96304138974331	0.00672651790313716	0.15865050944284	-2.33264970474659
MSRA	0.6800897605042	9.25013510416667	2.96271400617219	0.00673174712400591	0.15865050944284	-2.33331977729656
M-RIP	-0.509437385714286	8.53638680416667	-2.96239231679292	0.00673688917171113	0.15865050944284	-2.33397816515371
PLEKHA9	-0.316003154621848	7.897436575	-2.9623444739209	0.00673765423678445	0.15865050944284	-2.33407608055888
RILP	0.446033481512603	8.19139395416667	2.96221134986544	0.00673978348692809	0.15865050944284	-2.33434852928641
DDX39	-0.468137008403362	10.2105506666667	-2.96192196507241	0.00674441426180798	0.15865050944284	-2.3349407601242
CHI3L2	-0.537496545378154	7.5669882375	-2.96162681132654	0.0067491404798934	0.15865050944284	-2.33554477233019
RPL19	-0.419770579831935	14.3840697916667	-2.96111125762116	0.00675740348643126	0.15865050944284	-2.33659975784787
ALDH18A1	-0.421238585714288	7.03340385416667	-2.96082785660512	0.0067619497904636	0.15865050944284	-2.33717965304042
LOC646637	-0.126040059663866	6.09031859583333	-2.96062971106343	0.00676513016431553	0.15865050944284	-2.33758508469232
FLJ12788	-0.379066957983192	9.14445016666667	-2.96048239902577	0.00676749555007129	0.15865050944284	-2.33788649700682
CDC25B	-0.94344842857143	10.8132014583333	-2.96018243515555	0.00677231450237509	0.15865050944284	-2.33850022790467
DRAP1	-0.445174302521012	11.2322469166667	-2.95720192226242	0.00682037500086372	0.15934300234468	-2.34459699120248
DHTKD1	0.312937910924368	6.978666625	2.95693773207027	0.00682465070872549	0.15934300234468	-2.34513727914828
ZNF500	-0.386746593277311	8.067365925	-2.95674346699336	0.00682779636576158	0.15934300234468	-2.34553455229698
PLAGL1	0.394634425210082	7.339713775	2.95655308375649	0.00683088050779043	0.15934300234468	-2.34592387644683
TCEA2	-0.357111356302521	8.09303620833333	-2.95641050336461	0.00683319113077496	0.15934300234468	-2.3462154392991
DGAT2	0.690359463865546	7.93252419166667	2.95510822119455	0.00685433013375752	0.159607721734315	-2.34887820510176
COLQ	-0.467321040336136	7.30487355833333	-2.95493844885064	0.00685709051749561	0.159607721734315	-2.34922530097205
SUPV3L1	-0.281683720168069	7.71422114583333	-2.95276860712145	0.00689246420266857	0.159973226507116	-2.35366075777606
C13orf18	0.720017707563023	8.9124314	2.95268933150289	0.0068937598778988	0.159973226507116	-2.35382278219123
MAP3K4	-0.522779203361343	8.86327985	-2.95237614795856	0.00689888080034697	0.159973226507116	-2.35446285241568
DHRSX	0.48705898235294	7.1359245125	2.95196821663947	0.00690555640253202	0.159973226507116	-2.35529652100625
NDUFA10	-0.268803487394959	8.00977795833333	-2.95154449614971	0.00691249691040584	0.159973226507116	-2.3561624058266
LIPI	0.170266230252101	5.887778275	2.9512279326438	0.00691768653714521	0.159973226507116	-2.35680927818874
OACT2	0.506012844537815	6.83539097916667	2.95067698102224	0.00692672750034523	0.159973226507116	-2.35793503440437
LOC643344	-0.150468596638657	5.98366269166667	-2.95031012915926	0.00693275368662186	0.159973226507116	-2.35868457159416
MOBK1B	0.272590281512604	6.41339495416667	2.95009723547376	0.00693625313191713	0.159973226507116	-2.35911952954281
HINT2	-0.4131852394958	9.15900997916667	-2.94942645576418	0.00694729010985814	0.159973226507116	-2.3604898969244
MRPS17	-0.362022739495801	8.00860958333333	-2.94889657286147	0.00695602061764658	0.159973226507116	-2.36157232677477
LOC441528	-0.217479448739497	6.3924074	-2.94827119363171	0.00696633801307963	0.159973226507116	-2.36284972835937
CEECAM1	-0.26381151092437	6.34611534166667	-2.94811396781047	0.00696893419155468	0.159973226507116	-2.36317086034739
CKAP1	-0.283487340336136	10.3615903958333	-2.94736428185263	0.00698132601318208	0.159973226507116	-2.36470198622427
SUMF2	-0.538104626050422	10.9796592708333	-2.94732896771277	0.00698191025086688	0.159973226507116	-2.36477410623058
MGC3196	-0.475663292436974	7.78869589166667	-2.94711805326238	0.00698540059375925	0.159973226507116	-2.36520483690785
PAQR6	0.531654515126049	6.90776622916667	2.94695560517128	0.00698809001957269	0.159973226507116	-2.36553658044549
BCCIP	-0.424295784873951	8.34953786666667	-2.9463855467119	0.0069975354941452	0.159973226507116	-2.36670066484845
DHRS10	-0.208000516806723	6.12245142916667	-2.94546492974047	0.00701281519137303	0.159973226507116	-2.36858040431695
CD2	-0.941943878151259	11.4318943958333	-2.94485653642052	0.00702293029235642	0.159973226507116	-2.36982250128092
LOC644869	-0.396098230252101	6.95046029166667	-2.94464348116872	0.00702647582040283	0.159973226507116	-2.37025744965152
PCK2	-0.396618436974791	8.52974508333333	-2.94417972393046	0.00703419927068805	0.159973226507116	-2.37120415550923
ARRDC4	0.394555448739496	6.98118033333333	2.94411956243578	0.00703520179799208	0.159973226507116	-2.37132696350456
SAMD3	-0.90320175210084	9.45522702083333	-2.94407938823556	0.0070358713341564	0.159973226507116	-2.37140897073305
ARPC5	0.606851378151258	11.6178779166667	2.94398893846543	0.00703737897651418	0.159973226507116	-2.3715936032916
FAM38A	-0.642345848739497	9.75484816666667	-2.94384827037589	0.00703972428405271	0.159973226507116	-2.37188074031879
ZNF610	-0.185483661344538	5.80245165416667	-2.9435941320445	0.00704396332885555	0.159973226507116	-2.37239948238327
ZFYVE19	-0.22376368907563	8.41216329166667	-2.94329094290443	0.00704902372815118	0.159973226507116	-2.37301832118933
GPD1L	-0.42155605462185	8.9859299375	-2.94265441460401	0.00705965902691157	0.159973226507116	-2.37431745018489
EZH2	-0.232185721848742	6.68867447083333	-2.94236030745138	0.00706457821981041	0.159973226507116	-2.37491767103322
FCGR3B	2.08456653361344	12.5267631041667	2.94217247103941	0.00706772165378714	0.159973226507116	-2.37530099874262
CALM1	-0.430552836134457	11.8644576458333	-2.94169166739096	0.00707577395755224	0.160013124670299	-2.37628215298151
DNCL1	-0.440780042016806	11.958526375	-2.93939341892285	0.00711438505314325	0.160674605868874	-2.38097114565575
C2orf28	-0.398753399159665	10.8106376041667	-2.93919928177255	0.00711765578452975	0.160674605868874	-2.38136716204143
PSMB6	-0.333761697478992	11.58629675	-2.93863977716786	0.00712709007475469	0.160744945560136	-2.38250842189361
SNRPA1	-0.559459289915967	9.97447647916667	-2.93549043385382	0.00718041663298615	0.161589070030096	-2.38893063087975
CREB5	0.997246647058821	10.3669475416667	2.93518053968258	0.00718568444766047	0.161589070030096	-2.38956241552556
TMEM97	-0.397686047058825	7.10959441666667	-2.93504946977914	0.00718791358079558	0.161589070030096	-2.38982962063406
MRPS26	-0.368377957983194	8.12099804166667	-2.93493136064832	0.00718992285185602	0.161589070030096	-2.39007039896798
FRRS1	0.170649717647057	6.52550588333333	2.9332764896049	0.00721813184835862	0.162079869685871	-2.39344360001737
MRPS33	-0.536182663865547	9.132181375	-2.93264529223399	0.00722891902319734	0.162178949620074	-2.39472998559257
NALP6	0.365105873949579	6.431831375	2.93124372674412	0.00725292675491576	0.162574193455341	-2.3975859658006
ARSK	-0.201248658823532	6.54068316666667	-2.92933204950346	0.00728579480726529	0.163097755807512	-2.40148046494262
LOC653566	-0.322915659663865	9.62134064583333	-2.92901652279595	0.0072912333805517	0.163097755807512	-2.40212315659708
LOC650954	-0.596759029411768	11.7058516875	-2.92785389492675	0.00731130640629055	0.163097755807512	-2.40449104055786
ESD	-0.420666563025214	10.1788857083333	-2.92707375960963	0.00732480511726148	0.163097755807512	-2.40607968973921
SLC41A1	-0.357626190756303	6.7787234625	-2.92656700054085	0.00733358630506402	0.163097755807512	-2.40711154489907
DNAJC3	0.411073455462183	6.68220241666667	2.92647320392522	0.00733521272461498	0.163097755807512	-2.40730252376279
HOXC11	0.346644273109244	7.13066027916667	2.92645448138614	0.00733553741183064	0.163097755807512	-2.40734064432594
FN3KRP	-0.594583638655463	8.598084375	-2.92616162099587	0.00734061799377431	0.163097755807512	-2.40793691753875
ZNF517	-0.319492152100843	6.7975755875	-2.92608187750415	0.00734200197523981	0.163097755807512	-2.40809927343695
RUNX3	-0.861212319327733	11.29077675	-2.92597809999159	0.00734380344935294	0.163097755807512	-2.40831055920619
KIAA1434	0.692966610924368	8.12712142083333	2.92580532918528	0.00734680351226007	0.163097755807512	-2.40866230471416
LOC646163	-0.526305757142859	8.26426594583333	-2.92520564486712	0.00735722573695733	0.163186730578842	-2.4098831379159
LOC645138	-0.577892386554621	11.1403384166667	-2.92471403559499	0.00736578017271344	0.163234157991291	-2.41088387269255
SLC2A14	0.48137898235294	6.78296337916667	2.92306223253292	0.00739459245338626	0.163716410379273	-2.41424580489097
C6orf66	-0.341441916806722	7.2379425375	-2.92272936510556	0.00740041161653094	0.163716410379273	-2.41492319482427
GNG5	0.545919243697476	8.87862408333333	2.92146129041664	0.00742261998241214	0.164065052104733	-2.41750344134005
ARHGAP24	0.529693289075628	7.35681804166667	2.92100393527469	0.0074306454131376	0.164065864503715	-2.41843393806368
WDR77	-0.339891166386557	7.3331778	-2.92072440748449	0.00743555448971278	0.164065864503715	-2.41900261122539
SLC16A5	0.527001050420165	9.619506125	2.91991088268661	0.00744985922046696	0.164147030196434	-2.42065751824867
VNN3	1.11345527731092	9.86749091666667	2.91932879863565	0.00746011045903602	0.164147030196434	-2.42184149689194
CBS	0.772708091596638	7.3618350125	2.91932643894854	0.00746015204344371	0.164147030196434	-2.42184629636867
DCP1B	-0.211591973109246	6.55601536666667	-2.91900069415939	0.00746589471329885	0.164147030196434	-2.42250882773393
ULK1	0.440271903361343	11.6787804791667	2.9177199380897	0.00748851445125806	0.164147030196434	-2.4251134451541
CD81	-0.665770142857144	12.6038449583333	-2.91722868052236	0.00749720797100086	0.164147030196434	-2.42611236348015
IL18RAP	1.19321200840336	11.168696125	2.91721880451337	0.00749738283989093	0.164147030196434	-2.42613244451703
CARKL	-0.361473849579834	7.9999812375	-2.91718091576659	0.00749805375047135	0.164147030196434	-2.4262094840011
SEC61G	-0.503919621848743	11.1975197916667	-2.91670637258811	0.00750646151161566	0.164147030196434	-2.42717433982184
ZNF211	-0.344395700840338	8.39251811666667	-2.91669718337978	0.00750662441079535	0.164147030196434	-2.4271930229358
OSGEP	-0.327750871428573	7.96556300416667	-2.91613456991716	0.00751660440120825	0.164147030196434	-2.42833685675372
ZNF41	-0.129753798319328	6.26513291666667	-2.91585943675095	0.00752148948399603	0.164147030196434	-2.42889618771676
THOC5	0.50553420588235	9.97524822916667	2.91576821462515	0.00752310983094384	0.164147030196434	-2.42908163237922
EMP3	-0.37115016386555	13.1671213958333	-2.9145732001035	0.00754436717554401	0.164469790328205	-2.43151073577312
EXOSC2	-0.407552347058824	7.4477749875	-2.91389160545646	0.00755651722025938	0.164593625514229	-2.43289601922101
ATP6V1B2	0.462634285714285	13.419431	2.91180418676983	0.00759384334249971	0.165161715155813	-2.43713765019628
LOC651158	-0.18992035882353	6.52100997916667	-2.91160729509776	0.00759737309938551	0.165161715155813	-2.43753766589155
ILF3	-0.49451374369748	9.11680214583333	-2.91134520322317	0.00760207414989417	0.165161715155813	-2.43807012766569
MRPL4	-0.381448931932774	6.91361162083333	-2.91004852415995	0.0076253729933373	0.165233960201941	-2.44070413548618
LRRC39	-0.158749687394959	5.94482473333333	-2.91001519975055	0.00762597266410859	0.165233960201941	-2.44077182229921
TMEM109	-0.5556033697479	9.30973954166667	-2.90972656718401	0.00763116846833866	0.165233960201941	-2.44135806376297
GPRC5D	-0.327738686554621	6.20682362083333	-2.90883872885998	0.00764717197421783	0.165233960201941	-2.44316119382819
METTL3	-0.386275455462186	8.38732293333333	-2.9087781471889	0.00764826513718535	0.165233960201941	-2.44328422176508
AGPAT2	0.522386957983192	8.57753116666667	2.90842364027808	0.00765466500167604	0.165233960201941	-2.44400412440698
THBS3	0.300359021848737	6.65708955	2.90837062682225	0.00765562248425533	0.165233960201941	-2.44411177637878
VIL2	-0.641318915966388	11.1340292916667	-2.90814415952077	0.00765971402181967	0.165233960201941	-2.44457164346992
FLJ39575	0.650410916806721	7.57319700416667	2.90791520768594	0.00766385256233208	0.165233960201941	-2.44503653989951
BCAS4	-0.773417294117647	8.72047075	-2.90720123621752	0.00767677200219161	0.165365397765411	-2.44648618736414
CARD12	0.822067822689076	8.2443248125	2.90686029021574	0.00768294878969837	0.165365397765411	-2.44717838954545
PYCR2	-0.352340239495798	9.06178252083333	-2.9052041004512	0.0077130206879314	0.165569671991695	-2.45054035067126
APOH	-0.114418048739497	5.862892025	-2.90435369231351	0.00772850527213641	0.165569671991695	-2.45226630231433
CD74	-0.748329705882355	12.176451125	-2.90431045718194	0.00772929330496659	0.165569671991695	-2.45235404460424
PDRG1	-0.245047016806724	8.64879445833333	-2.90427738659887	0.00772989612344718	0.165569671991695	-2.45242115836129
POLR2I	-0.435298058823531	9.128719875	-2.90399114056561	0.0077351157541204	0.165569671991695	-2.45300205491048
C1orf64	0.145902943697477	6.08453010416667	2.90395385444886	0.00773579590471239	0.165569671991695	-2.45307772007077
SQRDL	0.548984894957982	9.18370872916667	2.90358741799969	0.00774248324314268	0.165569671991695	-2.4538213114379
CLC	-1.29378800840336	12.1629600416667	-2.90347678446042	0.00774450334775037	0.165569671991695	-2.45404580658784
dJ341D10.1	0.586255549579829	7.75324483333333	2.90227432851473	0.00776649186952248	0.165900352353083	-2.45648556374101
LOC643368	0.177694513445376	6.22379450416667	2.90052859765893	0.00779852064010356	0.166252639164796	-2.46002683074054
MDC1	-0.506835456302522	7.5984170375	-2.900042646221	0.00780745868177347	0.166252639164796	-2.46101243249567
VEGFB	-0.756991344537817	10.0302160833333	-2.89999318674625	0.0078083689296659	0.166252639164796	-2.46111274166186
TP53RK	-0.371407420168068	8.73734145833333	-2.8996469257396	0.00781474431520541	0.166252639164796	-2.46181497555609
TJP3	-0.379377292436974	6.842777375	-2.8995973208598	0.00781565804964804	0.166252639164796	-2.46191557363207
ABHD5	0.797828237815126	8.84272582083333	2.89827964091132	0.0078399672866755	0.166582944060873	-2.46458753722098
RAB5C	0.350406407563024	9.94600839583333	2.89781343630562	0.00784858528047747	0.166582944060873	-2.46553277013016
TALDO1	0.487452907563019	14.240066	2.89769211863681	0.00785082936712339	0.166582944060873	-2.46577873161655
EXOSC7	-0.388329530252102	8.49152882083333	-2.89650107242672	0.00787289330413728	0.16668530856306	-2.46819323991781
RPL18	-0.385115373949582	14.3175747291667	-2.89582873609149	0.00788537425484757	0.16668530856306	-2.4695560195447
NGDN	-0.40093879411765	9.0160641875	-2.89582237764318	0.00788549238001251	0.16668530856306	-2.46956890702303
DET1	-0.247263872268909	7.1299282	-2.8957720294047	0.00788642779248062	0.16668530856306	-2.46967095378386
PLEKHM1	0.38935932773109	8.79632783333333	2.89566520280444	0.00788841285758911	0.16668530856306	-2.46988746938593
ELL	0.577050525210082	9.07320847916667	2.89504582634503	0.0078999315557735	0.166790173203679	-2.47114274955274
ENTPD2	-0.13471978487395	5.9806419	-2.89386819589261	0.00792187637621374	0.166863744471769	-2.47352910989858
FLOT2	0.655861747899158	13.6576271666667	2.89349880014152	0.00792877190051367	0.166863744471769	-2.47427756901358
OLIG2	-0.845492878991595	7.036353525	-2.89345999781759	0.00792949655612745	0.166863744471769	-2.47435618674524
CTBP2	0.355239731092436	7.3195591	2.89333429891832	0.00793184448754635	0.166863744471769	-2.47461086322606
LOC647103	0.100496164705882	6.05643088333333	2.89310065513248	0.00793621047957395	0.166863744471769	-2.47508423219826
JTV1	-0.377784399159665	9.05794364583333	-2.89192133243835	0.0079582828320039	0.167061011507988	-2.47747331795333
GSS	-0.263391220168071	7.91416783333333	-2.89189769055201	0.00795872591280535	0.167061011507988	-2.47752120759901
GIPC1	-0.57701889579832	8.378400425	-2.89126160648947	0.0079706557943477	0.167173498816158	-2.4788096122719
LOC389674	-0.686381584033618	8.7672311875	-2.89083577376891	0.00797865187049633	0.167203362633688	-2.47967207796514
MAZ	-0.379698429411764	7.74634844583333	-2.88954374464715	0.00800295965791792	0.167350193518796	-2.48228856432457
AKR1A1	-0.386144277310926	10.2507467083333	-2.88942955771075	0.00800511131435895	0.167350193518796	-2.482519779433
GTPBP6	-0.500679155462185	10.4440104791667	-2.88941464813225	0.0080053923003174	0.167350193518796	-2.48254996927873
ANKRD30A	-0.159618611764707	5.99335351666667	-2.88879109963838	0.00801715209727646	0.167458428987529	-2.48381250794421
RAD51C	-0.495250968067225	7.35723671666667	-2.88810805719586	0.00803005276726783	0.16750365094884	-2.48519537042695
LOC642373	0.670560220168065	6.83330204166667	2.88789424019635	0.00803409519801031	0.16750365094884	-2.48562822688475
SLC12A6	0.378409663865545	7.06103745	2.88763129328879	0.00803906913283809	0.16750365094884	-2.48616052383615
LOC146439	0.191383087394956	6.35949239166667	2.88571210477218	0.00807546148792994	0.167961136884072	-2.4900449901673
DGKE	-0.206251191596639	6.01570449166667	-2.88497037466588	0.00808956835984257	0.167961136884072	-2.49154595845598
NR2C1	-0.230849975630251	7.31956429583333	-2.88481499670425	0.00809252643974178	0.167961136884072	-2.49186036045153
LTB	-0.450830663865547	12.8912130416667	-2.88474966919215	0.00809377044949547	0.167961136884072	-2.49199254621245
PRPS1	-0.492168025210084	8.991750125	-2.88473575853644	0.00809403536888772	0.167961136884072	-2.49202069330433
FEZ2	0.497674453781513	9.54094783333333	2.88429174797947	0.00810249559258249	0.167999666153946	-2.49291908150233
PSTPIP2	0.563362890756305	8.598117	2.88378181262425	0.00811222232406321	0.168064371454798	-2.49395078337166
LOC649940	0.106598857142856	6.24559556666667	2.88317222165426	0.00812386449428661	0.168168622131119	-2.49518400308205
PLXNC1	0.687028565546218	8.4049644625	2.88207099451048	0.0081449363613957	0.168467744691275	-2.49741152511714
KIF22	-0.302315016806724	7.350327325	-2.88006813387792	0.00818339410817161	0.169052353949862	-2.50146187544422
RSBN1L	0.3995768605042	7.95998446666667	2.87891313896413	0.00820565002065875	0.169052353949862	-2.50379703598697
GABRB1	-0.13576521092437	5.91776180416667	-2.87880916853201	0.00820765627463532	0.169052353949862	-2.50400722235181
LOC654052	0.660994690756302	7.63586095833333	2.87856701741003	0.00821233072416318	0.169052353949862	-2.50449674143667
TIFAB	-0.160770531932774	6.1542056875	-2.87855838459803	0.00821249741738259	0.169052353949862	-2.50451419270748
KRTAP4-2	0.129465258823527	5.97792285833333	2.87844539275653	0.00821467950278249	0.169052353949862	-2.50474260412165
OLFM4	0.929391016806721	7.26904460833333	2.87751089790208	0.00823274749077177	0.169052353949862	-2.506631520197
DGKI	0.136075393277311	5.99385220833333	2.877138690271	0.00823995444769192	0.169052353949862	-2.5073837964942
DENND3	0.679242449579831	9.71319935416667	2.87710966019517	0.00824051680122002	0.169052353949862	-2.50744246795057
KIF27	0.415925386554621	6.89203285833333	2.87697458913128	0.00824313379787755	0.169052353949862	-2.50771545090808
UBE2J2	0.265054369747899	7.11060061666667	2.87681152454577	0.00824629422002984	0.169052353949862	-2.5080450021101
RMI1	0.447869057983192	7.71557065416667	2.87605648921641	0.00826094288438586	0.169216302674445	-2.5095708098915
PSTPIP1	0.44182237815126	9.631504375	2.87553764070081	0.00827102354660254	0.169286492396714	-2.5106192183502
GLT25D2	-0.340651094117648	6.675268375	-2.8750694858671	0.00828012931459687	0.16933663174651	-2.51156512093582
LENG4	0.806362411764703	11.251239375	2.87464960780277	0.00828830418386804	0.169351731480752	-2.51241342265828
MCM7	-0.413352558823532	9.93184260416667	-2.87410484169584	0.00829892200469405	0.169351731480752	-2.51351396035408
PLSCR3	-0.605330844537812	11.6503422708333	-2.8740066296481	0.00830083759115201	0.169351731480752	-2.5137123587054
NXT1	-0.467143243697481	9.07945958333333	-2.87320792869181	0.00831643153714513	0.169533922064511	-2.51532570435192
TRIM15	-0.133449818487396	6.08482431666667	-2.87285521765961	0.00832332676970771	0.169538635987297	-2.51603810389887
TOPORS	0.460126045378149	8.12265875833333	2.87223094888921	0.00833554406331622	0.169651661211862	-2.51729889578761
LOC642691	0.184641371428571	6.50535726666667	2.87122391065128	0.00835528828226765	0.169806931461088	-2.51933248375463
ZNF2	-0.249853905042016	6.97506927916667	-2.87083287454538	0.00836296699135109	0.169806931461088	-2.52012204689978
SCAMP3	-0.484813386554623	9.541973375	-2.87082118620061	0.00836319661651441	0.169806931461088	-2.52014564676263
LRP3	0.6166962605042	8.437625575	2.87007278441649	0.00837791193196213	0.169970061771171	-2.52165665109515
LIN7A	0.692139871428571	7.58029367083333	2.86904244884488	0.00839821095664517	0.170120453559155	-2.52373658585823
RAP1GDS1	-0.278519420168069	8.232625125	-2.86881695388272	0.00840265974269604	0.170120453559155	-2.52419174740072
EGLN3	-0.132525797478992	6.03419274583333	-2.86810863186302	0.00841664877666219	0.170120453559155	-2.52562139165662
CEACAM1	0.879037714285713	9.033761	2.86803276531578	0.00841814841671474	0.170120453559155	-2.52577450784804
TXNRD1	0.433481655462184	9.25408179166667	2.86743156462708	0.0084300412158527	0.170120453559155	-2.52698780569705
EI24	-0.314533152941177	7.96977118333333	-2.8673427836892	0.00843179880928589	0.170120453559155	-2.52716696707931
ZNRD1	-0.304079180672269	9.3564809375	-2.86707145583931	0.0084371724353014	0.170120453559155	-2.52771449578602
PCNX	0.593084327731089	10.8829775416667	2.86679699834255	0.00844261135221197	0.170120453559155	-2.52826831649612
LOC347292	-0.518037827731093	8.53091239583333	-2.86591652940104	0.00846008206335856	0.170120453559155	-2.53004483250127
DKK3	-0.214156841176472	6.14647077083333	-2.86586292488392	0.00846114681926508	0.170120453559155	-2.53015298209884
MAL	-0.784763105042019	10.9004620625	-2.86562197802372	0.00846593436055385	0.170120453559155	-2.53063909241042
SSBP4	-0.515433709243699	8.60663390833333	-2.86478947419962	0.00848249576478363	0.170120453559155	-2.53231852856317
FLJ40448	0.60544028235294	7.33662793333333	2.86467582207872	0.00848475908685229	0.170120453559155	-2.53254778566364
SPCS3	0.447548762184873	7.45024452083333	2.86443913712435	0.0084894743835614	0.170120453559155	-2.53302520944157
PROM2	0.166877775630251	6.0868085625	2.86436671259396	0.0084909177402116	0.170120453559155	-2.53317129544843
PDZD4	-0.459637880672272	7.128762525	-2.86396994596663	0.00849882908268056	0.170120453559155	-2.53397157584819
LOC653043	0.39543385630252	6.47421959583333	2.86367693188199	0.00850467613991017	0.170120453559155	-2.53456255502758
EBP	-0.471991947058824	7.76952757083333	-2.86362622709086	0.00850568833486282	0.170120453559155	-2.53466481861849
LOC651898	-0.124251703361346	6.2044345625	-2.86158288414745	0.00854657389916306	0.17041373942309	-2.53878524644776
PAK6	-0.23518548067227	6.26720104166667	-2.86131377449316	0.00855197243954856	0.17041373942309	-2.53932781156171
NDRG2	-0.300179048739496	7.34944031666667	-2.86093266113142	0.00855962339674093	0.17041373942309	-2.54009615375185
RPS3	-0.496045689075635	14.220814875	-2.86068401794273	0.00856461848026368	0.17041373942309	-2.54059740524514
GZMH	-1.0776835	11.7961883541667	-2.86039634083299	0.00857040118327338	0.17041373942309	-2.54117732271884
NOSIP	-0.447950352941178	11.3510728333333	-2.86018277672163	0.00857469651061378	0.17041373942309	-2.54160782169608
EMCN	0.147624795798319	6.02947112083333	2.85964355866288	0.00858555067738542	0.17041373942309	-2.54269470441584
FOXP4	-0.153702408403363	6.258784075	-2.85938809704978	0.00859069753290329	0.17041373942309	-2.54320959728354
GAB2	0.78961707983193	9.5215208125	2.85937962979401	0.00859086817517436	0.17041373942309	-2.54322666301569
MRPL39	-0.300281754621851	7.99885206666667	-2.85927718592975	0.00859293300149075	0.17041373942309	-2.54343313656548
AGTPBP1	0.542589978991595	10.2604738541667	2.85774223864253	0.00862392737908666	0.17041373942309	-2.5465263949126
MGC27382	0.138929345378151	6.04411942916667	2.85735640922604	0.00863173490020376	0.17041373942309	-2.54730380939161
DLX3	0.179831822689075	6.13235794583333	2.8572834426564	0.0086332121825958	0.17041373942309	-2.54745082572156
FBXO31	-0.565996611764708	8.38069673333333	-2.85713281544727	0.00863626254261763	0.17041373942309	-2.54775431087693
ITPA	-0.255934932773111	8.17642754166667	-2.85693408964844	0.00864028851493771	0.17041373942309	-2.54815469455127
CXCL10	-0.487800994957984	6.88826896666667	-2.85692058571347	0.00864056215485297	0.17041373942309	-2.54818190120997
BIN3	0.489372571428571	8.84736933333333	2.85645574520205	0.00864998656751879	0.17041373942309	-2.54911838986884
ACE	0.157575158823529	6.1204724375	2.8563126283873	0.00865289015421494	0.17041373942309	-2.54940670568609
FAM108A2	-0.520889084033614	10.1882990416667	-2.8562843612057	0.00865346375464886	0.17041373942309	-2.54946365053785
ABHD2	0.509130147899158	7.59555438333333	2.85624217584743	0.00865431985120995	0.17041373942309	-2.54954863338847
LOC643284	-0.872592647058824	12.7984675416667	-2.85570728176684	0.00866518179899025	0.170495661367449	-2.55062613429411
Rgr	0.967282050420168	10.3895858333333	2.85384384848491	0.00870312316099524	0.17079900576503	-2.55437916188601
NUP205	-0.50675817226891	8.5977119375	-2.85384168900544	0.00870316722146889	0.17079900576503	-2.55438351052339
TRIM29	0.403095728571426	7.0503671125	2.85301624647519	0.00872002447275911	0.17079900576503	-2.55604563150175
PDLIM3	-0.141832591596639	6.06028953333333	-2.85275367962438	0.00872539312525704	0.17079900576503	-2.55657429391313
IL1RAP	0.420293113445377	6.85684257916667	2.85240145656126	0.00873259988636756	0.17079900576503	-2.55728343927589
KRT25D	0.119918878151259	5.96959149583333	2.85235627306072	0.00873352478499187	0.17079900576503	-2.55737440624729
ATP6V0A1	0.522087785714283	9.91444789583333	2.85217151916405	0.00873730763321576	0.17079900576503	-2.55774636055145
FLJ11151	0.513464087394954	7.8200432	2.85214957302611	0.0087377570851309	0.17079900576503	-2.55779054271736
PLEKHG2	-0.201911467226891	6.31613979166667	-2.85199025125436	0.00874102061656651	0.17079900576503	-2.55811128617884
POR	0.626583246218487	8.20614137083333	2.85078894246866	0.00876566537076212	0.171039924751299	-2.56052947761704
VPS45A	-0.359602163865545	8.54771072916667	-2.85031606418064	0.00877538450248266	0.171039924751299	-2.56148123872087
MATN2	-0.150403079831933	6.11030077083333	-2.85025767421985	0.00877658530820791	0.171039924751299	-2.56159875513241
TCEAL8	-0.495477399159664	8.31022027083333	-2.85007990231262	0.0087802421966588	0.171039924751299	-2.56195653455551
DACH1	0.505041712605039	6.86029070833333	2.84913151294735	0.00879977564757741	0.171168777105987	-2.56386506992954
TMEM2	0.455505840336133	9.07718704166667	2.84898056081334	0.00880288852581943	0.171168777105987	-2.56416881903713
MMP23B	-0.465752835294119	7.59787434166667	-2.84821575093291	0.00881867620925781	0.171168777105987	-2.56570767421186
TBC1D3G	0.44340353865546	7.54628292083333	2.84803519354954	0.00882240730484375	0.171168777105987	-2.56607094208135
C17orf81	-0.333902792436977	7.49010607916667	-2.84787366049007	0.00882574654481152	0.171168777105987	-2.56639592563217
VPS41	0.295919319327729	10.152181375	2.84774223734042	0.00882846423192309	0.171168777105987	-2.5666603258129
FAM112B	-0.334063411764706	6.88004775	-2.84747691445734	0.00883395323847964	0.171168777105987	-2.56719409183536
CDR2	-0.63302425882353	8.23579781666667	-2.84623676544211	0.00885965242965808	0.171536086349263	-2.56968867639568
LOC653479	-0.35416775210084	7.92809610416667	-2.8441500638741	0.00890305456403981	0.172177837473059	-2.57388500954448
FAM49B	0.471404376470586	7.80441393333333	2.84377714898076	0.00891083217807435	0.172177837473059	-2.57463479050432
GPR176	0.125639401680672	6.28013423333333	2.84366840573453	0.00891310136991545	0.172177837473059	-2.57485342079168
UBQLN4	-0.516621848739497	8.59038266666667	-2.84329689492622	0.00892085798012926	0.172196925548155	-2.57560032151834
VPS37B	0.495531672268905	9.99375345833333	2.84248984011318	0.00893773018600396	0.172391807173712	-2.57722270568039
CD96	-0.681876156302524	9.618826675	-2.8414558373901	0.00895939116837182	0.172640922049827	-2.57930100753514
CREB3L2	-0.350352474789917	8.92926202083333	-2.84100170348919	0.00896892039517176	0.172640922049827	-2.58021368918227
ASAH1	0.454329743697477	7.8109942875	2.84076688660134	0.00897385139659108	0.172640922049827	-2.58068557925795
MAPRE2	-0.387270327731095	10.439583375	-2.84041912315184	0.00898115892522693	0.172640922049827	-2.58138441523059
FLJ44216	-0.312470292436975	7.21232693333333	-2.83977301925289	0.00899475044299406	0.172640922049827	-2.5826826678467
PPP3CA	0.380663661344536	7.33775614583333	2.83969465478686	0.00899640025272581	0.172640922049827	-2.58284012082704
PHPT1	-0.430726798319329	9.37483970833333	-2.83924240308019	0.00900592713069593	0.172640922049827	-2.58374876428231
LETMD1	-0.361170962184874	8.94473385416667	-2.83922399267487	0.00900631515641318	0.172640922049827	-2.58378575223538
KRTAP23-1	0.131547615966386	6.05726910416667	2.83896767552609	0.00901171905515389	0.172640922049827	-2.58430070224547
BMPR1A	-0.162930605882353	6.49698512083333	-2.83841707073082	0.00902333777641601	0.172733435944168	-2.58540681491745
LOC650642	0.129757259663864	6.19996182083333	2.83786156685866	0.00903507426893676	0.172828063515805	-2.58652267060031
CD160	-0.808723789915967	7.633266425	-2.83671930236003	0.00905925312957067	0.172889814282938	-2.58881685632764
C10orf9	0.324256743697477	9.05065014583333	2.83661197327894	0.00906152816583478	0.172889814282938	-2.5890324002691
C9orf75	-0.219777636974791	6.41930571666667	-2.83620351705851	0.00907019109668786	0.172889814282938	-2.58985264975089
MCM3AP	-0.264904647058825	9.09180420833333	-2.83617445247255	0.00907080782539873	0.172889814282938	-2.58991101432951
MMS19L	-0.411160327731095	9.76937729166667	-2.83594449050561	0.0090756888476352	0.172889814282938	-2.59037279123155
APOBEC3G	-0.472227008403363	9.93229508333333	-2.83500698114772	0.00909561358666378	0.172889814282938	-2.59225518779239
NR4A3	0.159441715966385	6.125426025	2.83498139300544	0.00909615798833202	0.172889814282938	-2.59230656147423
FLJ25067	-0.260764661344538	7.3369803125	-2.83416275330079	0.00911359130477947	0.172889814282938	-2.59395004476157
CLEC5A	0.68758470840336	7.06135365416667	2.83394623773839	0.00911820739854538	0.172889814282938	-2.59438468055078
DDX47	-0.479515789915967	9.047541125	-2.83387310542507	0.00911976707403445	0.172889814282938	-2.59453148376613
UTP20	-0.162856967226893	6.11722899583333	-2.83348142616958	0.0091281246295186	0.172889814282938	-2.59531769745048
GBP4	-0.681243124369748	9.06455335833333	-2.83342505177723	0.00912932812990371	0.172889814282938	-2.59543085310353
LOC402617	0.368908047899159	6.62014389583333	2.83263375309521	0.0091462369328933	0.172889814282938	-2.59701905317388
AARS	-0.641139289915968	9.4315798125	-2.83239872464802	0.00915126483447117	0.172889814282938	-2.5974907352049
CLEC12B	0.28642080840336	6.37205489166667	2.83196602031605	0.00916052841624521	0.172889814282938	-2.59835908918008
KBTBD7	0.520542369747897	7.53327288333333	2.83193461176421	0.0091612011743509	0.172889814282938	-2.5984221177183
MTL5	0.199227184033612	6.3349994125	2.83179287002922	0.00916423780586703	0.172889814282938	-2.59870655139155
CENPB	-0.444814344537815	10.7752844583333	-2.83136560190642	0.00917339724043289	0.172889814282938	-2.59956391264031
OSBPL5	-0.405855348739498	8.64116627083333	-2.8307374569135	0.00918687866916425	0.172889814282938	-2.60082424857668
CXCL16	0.765196596638652	10.7637285416667	2.83054713306604	0.00919096715957638	0.172889814282938	-2.60120609696916
HLA-DPA1	-0.746624411764707	12.5614770416667	-2.83016087755449	0.009199269907713	0.172889814282938	-2.60198100872665
DHDDS	-0.240978759663866	7.67687828333333	-2.82993782066642	0.00920406786002853	0.172889814282938	-2.60242848689333
NME2	-0.465693340336136	10.9233138125	-2.82987405561718	0.00920543988166527	0.172889814282938	-2.60255640406795
STARD5	-0.247169700840337	6.65878663333333	-2.82959353782711	0.00921147803710543	0.172889814282938	-2.6031191268519
NMT2	-0.615599483193279	8.0060861375	-2.82957551581402	0.00921186608986773	0.172889814282938	-2.60315527840215
GLRX	0.564402550420168	10.2524218541667	2.82894789222707	0.00922538984582999	0.172889814282938	-2.60441420450829
TRPT1	-0.266642117647058	9.3412585	-2.8286930490337	0.00923088646339508	0.172889814282938	-2.60492534827042
MAF	-0.420728385714287	7.94247534583333	-2.82858450556435	0.00923322853919207	0.172889814282938	-2.60514304954609
KIF13B	-0.309702168067229	7.95199691666667	-2.82848490102481	0.00923537823240096	0.172889814282938	-2.60534281900908
GNL2	-0.387909436974791	8.96092995833333	-2.8280244572585	0.00924532182454554	0.172948700395782	-2.60626625523544
LY9	-0.765353874789918	8.54579319583333	-2.82711037300495	0.00926509215637553	0.173191189970867	-2.60809927970758
ERO1L	0.595884805882351	8.45153347083333	2.82556686449135	0.00929856699390277	0.173689311961733	-2.61119388075297
KLRG2	0.401863990756302	6.83665434583333	2.82443203026606	0.00932325177131446	0.173897339029605	-2.61346863137382
MLLT6	-0.381469974789916	9.38336145833333	-2.82407999605519	0.00933092178508741	0.173897339029605	-2.61417419120892
MYO1D	-0.238291152100841	6.2567190625	-2.82343777064117	0.00934492979901746	0.173897339029605	-2.61546125896795
LOC653344	-0.438394411764709	6.987512625	-2.82337540832563	0.00934629108644321	0.173897339029605	-2.61558623056073
VKORC1	-0.319215789915967	11.2251749583333	-2.82334008556411	0.00934706221926038	0.173897339029605	-2.61565701540412
ACOT7	-0.416653634453782	8.11598677083333	-2.82317276754434	0.00935071576559489	0.173897339029605	-2.61599230586112
CTSZ	0.523437243697476	9.96544633333333	2.82256183741843	0.00936406749089175	0.174018437571787	-2.61721647817298
KSP37	-1.03346814285714	11.3724152083333	-2.82118493871751	0.00939422551686566	0.174342093927753	-2.61997504047785
STAT4	-0.856776579831934	10.112004875	-2.82060331402537	0.00940699238388573	0.174342093927753	-2.62114011689949
FASLG	-0.461689046218488	7.0139341875	-2.82056995518988	0.00940772512018042	0.174342093927753	-2.62120693601252
ZSCAN2	-0.380205584873951	7.711805225	-2.82038791373697	0.00941172466494538	0.174342093927753	-2.62157156609615
TUFT1	0.362467318487395	6.8481230125	2.8202048773359	0.0094157476929654	0.174342093927753	-2.62193817816149
SEH1L	-0.359214178991598	7.4258645375	-2.81961883842968	0.00942863942815971	0.174437461571701	-2.62311190899269
LRBA	-0.54904408487395	8.2486544875	-2.81913327253573	0.00943933361181821	0.174437461571701	-2.62408432542984
CACNA1B	0.263868740336133	7.09120159583333	2.81854895379035	0.00945221797510535	0.174437461571701	-2.62525440670517
PANK2	0.290285222689073	10.0160102708333	2.81851898736192	0.00945287919057544	0.174437461571701	-2.62531441059738
PVRL2	0.343183457142856	6.698145625	2.81780780563703	0.0094685844256144	0.174437461571701	-2.62673837373169
TMCC3	0.495908563025209	6.74128860833333	2.81755479262713	0.0094741777434355	0.174437461571701	-2.62724492896886
NDUFA3	-0.576647050420169	12.2415239583333	-2.81718089310007	0.0094824492091145	0.174437461571701	-2.62799347174844
POLE	-0.241847296638656	7.0427900125	-2.8171188034429	0.00948382342847719	0.174437461571701	-2.62811777013637
ZBTB34	0.601927260504202	9.744789	2.8170559162692	0.00948521549138176	0.174437461571701	-2.6282436638007
LOC642889	0.118004699159663	6.33493803333333	2.81686405377116	0.00948946373237035	0.174437461571701	-2.62862774482175
SAP30	0.690333433613443	7.589340625	2.81541296631632	0.00952165227035928	0.174902783689683	-2.63153222205329
DCTD	-0.389048521008404	9.62365525	-2.81480790048384	0.0095351045760678	0.175023517691011	-2.63274310989618
FLJ12118	0.540436646218487	8.0201636625	2.81388690024547	0.00955561553636363	0.17521021434834	-2.63458603092414
SLC36A4	0.445030899999998	7.17969162083333	2.81362022948798	0.00956156217139884	0.17521021434834	-2.63511958702121
SLC25A25	-0.369714552941178	8.52366885833333	-2.81316067999889	0.00957181813599679	0.17521021434834	-2.6360390010099
ST3GAL4	0.813259687394957	7.95039811666667	2.81307160472965	0.00957380727200513	0.17521021434834	-2.63621720458478
MCRS1	-0.305566155462186	10.1888675208333	-2.81280736782294	0.00957971023774777	0.17521021434834	-2.63674582039816
ABHD14B	-0.414367963025212	7.76556441666667	-2.81193769265277	0.00959916283928863	0.175439871978694	-2.63848547611749
LOC399715	0.716590663865544	7.378539225	2.81137207358082	0.00961183448023927	0.175497078331551	-2.63961677946074
RPUSD4	-0.470119546218488	9.61039708333333	-2.81118231236771	0.00961608927299172	0.175497078331551	-2.63999630019402
CRIP2	-0.764490407563026	7.93762610416667	-2.81014689729296	0.00963933659312369	0.17565672659072	-2.64206691243751
GYG1	0.818768344537814	10.640127625	2.80983973412721	0.00964624330029934	0.17565672659072	-2.64268110626202
PRMT1	-0.51886267647059	10.0237702708333	-2.80980047769539	0.00964712633703165	0.17565672659072	-2.64275959995209
CD7	-0.69552892857143	10.4678096041667	-2.80943072808902	0.00965544726412992	0.17565672659072	-2.64349889367109
GZMA	-0.983536920168067	11.3766402291667	-2.80886556044662	0.00966817905169482	0.17565672659072	-2.64462882782989
PABPC4	-0.554188949579834	11.0376442083333	-2.80840528846026	0.00967855954644848	0.17565672659072	-2.6455489673599
CERKL	-0.228241038655463	6.34546785	-2.80831184736735	0.00968066820733141	0.17565672659072	-2.64573575891116
BOLA3	-0.602956953781514	9.0838455625	-2.80798737917881	0.00968799377386236	0.17565672659072	-2.64638435821133
NDUFB7	-0.512938789915967	10.2518275	-2.80783640017562	0.00969140423774155	0.17565672659072	-2.64668614753607
SF3B3	-0.49875332857143	8.71830682083333	-2.80772675641584	0.00969388169228297	0.17565672659072	-2.64690530784348
ADCY4	0.679704665546218	7.5257829	2.8068269257584	0.00971423646600637	0.175900277531436	-2.64870377530249
TBRG4	-0.350578387394958	8.16724857083333	-2.80622055188362	0.00972797585758391	0.176023779368984	-2.64991556781099
DARS	-0.451944957983196	11.51958575	-2.80554689522789	0.00974326132645707	0.176066471879441	-2.6512616774925
C2orf29	-0.392985752100842	10.5386125208333	-2.805360191241	0.00974750171634461	0.176066471879441	-2.65163472534331
NDUFS3	-0.395615079831935	10.3865079375	-2.80470912043429	0.00976230239656563	0.176066471879441	-2.65293552099524
LOC643857	-0.134078424369749	6.31762645416667	-2.804528984768	0.00976640114420162	0.176066471879441	-2.65329539517962
RNU32	-0.192212673109244	6.45249977083333	-2.80448649178514	0.00976736825290503	0.176066471879441	-2.65338028589602
PEA15	-0.549107781512606	9.77405208333333	-2.80413830210631	0.00977529620564053	0.176066471879441	-2.65407586227856
TANK	0.38675006302521	9.75931910416667	2.80398541070102	0.00977877932336193	0.176066471879441	-2.65438127982766
FLJ14668	-0.322513162184876	7.9937730625	-2.80344014478977	0.00979121094334412	0.176165627729574	-2.65547044600995
ZNF438	0.727414040336132	8.36218198333333	2.80236242243294	0.00981582614175324	0.176402024925584	-2.65762290197921
LRRFIP1	0.444798155462184	11.6800826458333	2.80212994635613	0.0098211435719399	0.176402024925584	-2.65808715898248
DKFZp761E198	0.694551749579832	7.87146664166667	2.80168731601576	0.00983127540096219	0.176402024925584	-2.6589710465938
CACNA1E	0.853269322689075	7.069536375	2.80165197098724	0.00983208487655665	0.176402024925584	-2.65904162420825
ATF4	-0.407163831932773	11.61023	-2.80132097229822	0.00983966850481055	0.176406635849578	-2.65970254848389
NFE2	0.602643172268905	13.2804151041667	2.80103566266688	0.00984620977581071	0.176406635849578	-2.66027221361453
AHCY	-0.316913260504201	9.15373691666667	-2.80023630634689	0.00986455847244932	0.176611000772402	-2.66186810923709
AXIIR	-0.66013098739496	10.0250746458333	-2.79937925617859	0.00988426742812737	0.17679010532866	-2.66357895364434
CAMK2G	0.296841373949578	9.33142135416667	2.79919713402346	0.0098884603546513	0.17679010532866	-2.66394247464963
C3orf37	-0.267420046218488	8.97952439583333	-2.79811479182135	0.00991341342751946	0.177111763349384	-2.66610263312124
LIN10	0.270800862184872	7.43516849166667	2.79777803515044	0.00992118939316255	0.177126301299262	-2.66677465884857
PPP1R13B	-0.448026194957983	7.42124908333333	-2.79696330881566	0.00994002591115253	0.177338148110541	-2.66840035646092
SRGN	0.473122621848736	14.7671116666667	2.79537776364784	0.0099767808232421	0.177652466255555	-2.67156350563963
PDF	-0.161354535294116	6.37275280416667	-2.79530280566514	0.0099785216210152	0.177652466255555	-2.67171302545013
CD52	-0.861833710084036	13.3950008125	-2.79529974970103	0.00997859259774334	0.177652466255555	-2.67171912118777
STK3	0.643425363025209	7.521566775	2.79457958085504	0.00999533230357854	0.177826048346393	-2.67315555660231
BCL2	-0.718840851260504	9.13533892083333	-2.79368394980181	0.010016187533241	0.17800339479256	-2.67494172438556
PECR	0.425810267226889	8.00200209166667	2.79247639373267	0.0100443712522433	0.17800339479256	-2.6773495441906
LOC57228	-0.363232039495799	7.73311169583333	-2.79219080472918	0.010051047705591	0.17800339479256	-2.67791892634655
MEFV	0.5471302605042	8.49433335833333	2.79199121883546	0.0100557160832501	0.17800339479256	-2.6783168269145
BICD2	0.294671226890755	10.6805071666667	2.79160145892831	0.0100648386042582	0.17800339479256	-2.67909382585519
H2AFY	0.430916970588235	13.0910953541667	2.79083268812139	0.0100828550066517	0.17800339479256	-2.68062624636894
SAMM50	-0.468224890756304	10.0149614166667	-2.79046072732693	0.0100915829758615	0.17800339479256	-2.68136761921881
CHUK	0.362410348739494	8.4458661875	2.79043429950182	0.0100922033700683	0.17800339479256	-2.68142029201984
FLNB	-0.419974250420168	7.922098825	-2.78986708157355	0.0101055275293071	0.17800339479256	-2.68255074706001
SIGLEC8	-0.358101212605044	6.42117384583333	-2.78948402808845	0.0101145350048842	0.17800339479256	-2.68331410478392
NFS1	-0.706707743697481	11.0319835625	-2.78940836966008	0.0101163150050135	0.17800339479256	-2.68346487281585
DIP2B	0.456344605042014	10.0423916666667	2.78907810144816	0.0101240886256232	0.17800339479256	-2.6841229910312
UBL4A	-0.378098827731094	9.30060835416667	-2.78899381214234	0.0101260734724089	0.17800339479256	-2.68429094662853
ZNF397	0.276467092436975	7.1601472	2.78895843046604	0.010126906750681	0.17800339479256	-2.68436144775251
LOC649360	0.171902920168066	5.83466985416667	2.78880780215052	0.0101304549425081	0.17800339479256	-2.68466158331995
FLJ30277	0.149015874789916	6.13341325416667	2.78878692016982	0.0101309469299899	0.17800339479256	-2.68470319126556
TOR1A	0.346950563025209	8.84694879166667	2.78875355763803	0.0101317330109251	0.17800339479256	-2.68476966676404
POLR3K	-0.308924375630253	8.01112649583333	-2.78866972393569	0.0101337085374601	0.17800339479256	-2.68493670541313
ADCY2	0.241591678151259	6.70780109583333	2.78847755922087	0.0101382382396297	0.17800339479256	-2.68531958471484
SCRG1	0.232159668067227	6.30749684583333	2.78764142974513	0.0101579697590886	0.1782268335455	-2.68698538990606
POLRMT	-0.372383740336134	8.0300148125	-2.78608703480111	0.0101947478890588	0.178639185472984	-2.69008155882527
NSUN7	0.796332394957982	7.58561420833333	2.78605466969335	0.0101955150075379	0.178639185472984	-2.6901460176323
CDC2L6	0.415565172268907	10.2082625208333	2.78526597080197	0.010214225641066	0.178843850333352	-2.69171669276583
C10orf53	-0.121173784033614	6.1887914125	-2.78474128283688	0.010226691007377	0.178938958678595	-2.69276148063325
KRTAP27-1	-0.129969348739496	6.05275062083333	-2.78300161826885	0.0102681243509879	0.179090454549035	-2.69622493518515
B3GALT6	-0.318865000840337	7.9818586625	-2.78298716401993	0.0102684692694718	0.179090454549035	-2.69625370752111
NPR1	0.165611531932773	6.08321865416667	2.78297536417574	0.0102687508546129	0.179090454549035	-2.69627719600049
DDX10	-0.435404994957984	7.5320037	-2.78276647095874	0.0102737369784877	0.179090454549035	-2.69669300593576
HSP90B1	-0.588074722689077	10.5634785	-2.78269066220854	0.0102755470421374	0.179090454549035	-2.6968439025181
SLC19A1	0.688269309243697	8.80227560833333	2.78238410639705	0.0102828696610366	0.179090454549035	-2.69745407915296
SIRT7	0.363121129411764	8.4080724	2.78231063556158	0.0102846253722786	0.179090454549035	-2.69760031270697
LOC339862	-0.152841141176472	6.102994325	-2.78183683000083	0.0102959545730959	0.179165102800365	-2.69854331358285
GPR25	-0.199617892436975	6.13049805	-2.77932266549413	0.0103562685560767	0.180091475280346	-2.70354591278419
APAF1	0.607358802521006	10.1162912708333	2.77863426233149	0.0103728412573514	0.180127519909246	-2.70491530201222
ANXA6	-0.379214427731093	7.7798291375	-2.77838612434877	0.0103788211033897	0.180127519909246	-2.70540886520076
NDUFS8	-0.430520663865546	10.6838122916667	-2.7783545624944	0.0103795819420209	0.180127519909246	-2.70547164236703
TNPO2	-0.344567773109247	9.130435875	-2.77784147664489	0.0103919579234585	0.180203824568276	-2.70649213327006
EPRS	-0.577676415966387	9.65138389583333	-2.77758517580949	0.0103981452956342	0.180203824568276	-2.70700186389367
PPP2R2B	-0.752220046218489	9.13913739583333	-2.77719770512727	0.0104075058553249	0.180243265122751	-2.7077724226903
LOC644607	0.168495737815125	6.25401773333333	2.77558998022669	0.0104464305717294	0.180581422912155	-2.71096914531561
C3orf40	0.425753461344536	7.87672475416667	2.77538814870556	0.0104513268317035	0.180581422912155	-2.71137039555047
IL11RA	-0.663780525210085	9.73305177083333	-2.77531935913258	0.010452996103213	0.180581422912155	-2.71150714919439
ATF7IP2	-0.456852813445378	7.61546876666667	-2.77521933540863	0.0104554237628082	0.180581422912155	-2.71170599345804
LOC649986	0.631037415966385	10.4688829791667	2.77412464318254	0.0104820276981845	0.18081130275993	-2.7138819882709
EIF2C4	0.49076217563025	8.11753017916667	2.77395912474001	0.010486055798302	0.18081130275993	-2.71421096527472
RUSC1	-0.326780462184875	9.01944679166667	-2.77379486347053	0.0104900547491709	0.18081130275993	-2.71453743439259
BIN1	-0.889992407563024	10.8820358541667	-2.77320707824518	0.0105043762212813	0.180851810840872	-2.7157055819985
VDAC1	-0.425112159663867	9.78906045833333	-2.77299624958259	0.0105095175911534	0.180851810840872	-2.71612454830971
PIK3CD	0.428329777310921	10.8494651875	2.7719855768004	0.0105341973747709	0.180851810840872	-2.71813278411596
SLAMF6	-0.726612987394958	10.8941097291667	-2.77193828682332	0.0105353534960579	0.180851810840872	-2.7182267421618
P2RX1	0.692311305882351	9.099989075	2.7719343145488	0.0105354506136594	0.180851810840872	-2.71823463443705
RALBP1	0.479770441176469	9.12747139583333	2.77169428415482	0.0105413206538642	0.180851810840872	-2.71871152655829
BRI3	0.571150852941175	12.1784116875	2.77165974334275	0.0105421656175863	0.180851810840872	-2.71878015059448
MCM3	-0.688006403361345	9.95686491666667	-2.7710541759639	0.0105569898657363	0.180910150138791	-2.71998319708651
MAPK1	0.410284756302519	10.8473315833333	2.77067321016846	0.0105663259694974	0.180910150138791	-2.72073997642879
SUOX	0.310687036134451	8.3628632125	2.7706498285889	0.0105668992219741	0.180910150138791	-2.72078642176403
NAIP	0.916816998319325	7.36607278333333	2.77004642486575	0.0105817031977366	0.181035205423594	-2.72198496288008
CCL5	-0.663967945378152	14.0377182291667	-2.76977228580719	0.0105884354258994	0.181035205423594	-2.72252944451007
IL21R	-0.398942380672269	7.41063337083333	-2.76903333939029	0.0106066024125856	0.18112407039134	-2.72399697646052
GSTP1	-0.430162071428574	11.7498714375	-2.76840747569215	0.0106220122825509	0.18112407039134	-2.72523978310638
CYP4F3	0.956164915966387	10.123238125	2.76815665470913	0.0106281938707228	0.18112407039134	-2.72573781254376
SLMAP	0.563422870588233	9.1376833	2.76741997446026	0.0106463693116376	0.18112407039134	-2.72720043881684
LOC653618	-0.1288015697479	6.04974988333333	-2.76725298211382	0.0106504934405652	0.18112407039134	-2.72753196453039
TCEAL3	-0.470488627731093	8.23146407916667	-2.76716605422123	0.0106526408535339	0.18112407039134	-2.72770453653034
ROPN1L	1.1390640420168	9.45509445833333	2.76689470097598	0.0106593468269383	0.18112407039134	-2.7282432189922
LOC654000	-0.233497874789916	6.94528652916667	-2.76666387650836	0.010665054347035	0.18112407039134	-2.72870142515151
LUC7L	-0.283145126050423	7.70940568333333	-2.7666451569125	0.01066551734676	0.18112407039134	-2.72873858434134
WDR52	0.652265539495797	7.35119286666667	2.76649075108815	0.0106693370556632	0.18112407039134	-2.7290450818758
SART2	0.649345373109243	8.76910465833333	2.76633896452433	0.010673093228009	0.18112407039134	-2.72934637221595
DLEU2L	0.128450478991595	5.99638614166667	2.76601003795993	0.0106812372643971	0.18112407039134	-2.72999925148843
LOC90693	0.328048029411763	6.64832535416667	2.76581032590154	0.010686184884926	0.18112407039134	-2.73039563764604
LRFN3	-0.729542250420167	7.70502519166667	-2.76546848036935	0.0106946587097645	0.181147012140559	-2.73107409705875
FUT6	0.355010026890755	7.01487515	2.76511438327489	0.0107034429214206	0.181175177221464	-2.73177683002072
TP53I11	0.873285830252098	7.92238849166667	2.76448461134251	0.0107190827305526	0.181319271109035	-2.73302655510476
GNGT2	-0.423990966386556	7.84514420833333	-2.76381108528303	0.0107358330090485	0.181481945238009	-2.73436295627484
POLR3C	-0.310464134453782	9.44483933333333	-2.76324435579198	0.010749946448729	0.181502387214231	-2.73548733298996
LOC644162	0.304736793277311	7.6665707	2.76275147608431	0.0107622350236997	0.181502387214231	-2.7364651043075
TFE3	0.47987224285714	8.0208152625	2.76248419301004	0.0107689045230164	0.181502387214231	-2.73699530383635
NDUFA9	-0.301094508403362	9.3458209375	-2.76218042810284	0.0107764890884306	0.181502387214231	-2.73759784133609
TIMP2	0.662498504201678	10.7383119166667	2.76208155118559	0.0107789589881057	0.181502387214231	-2.7377939633333
COP1	0.615262481512605	8.53169829583333	2.76179595141175	0.0107860961397354	0.181502387214231	-2.7383604306206
RFX2	0.788885018487393	7.97518538333333	2.76176051469577	0.0107869820159552	0.181502387214231	-2.73843071493398
CRELD2	-0.315960407563028	9.52016285416667	-2.76130468177714	0.010798383428517	0.181574139329082	-2.7393347644113
WDR58	-0.313610857142858	7.57815633333333	-2.76025568684259	0.010824664390399	0.181895830089922	-2.74141495650002
NDUFB11	-0.415316235294119	11.5220576666667	-2.75976187904412	0.0108370568780228	0.181929843604738	-2.74239406329573
DEADC1	0.118337962184874	6.3529522375	2.75945610158957	0.0108447373112647	0.181929843604738	-2.74300030741817
KBTBD11	0.43779238235294	9.2188134375	2.75932063002453	0.0108481416905148	0.181929843604738	-2.74326888740318
LOC127003	0.112762350420168	5.98643304583333	2.75872612447781	0.0108630934515671	0.182059514245005	-2.74444745355846
ARFIP1	0.595497495798317	8.57609658333333	2.75844438343488	0.0108701860044087	0.182059514245005	-2.7450059433246
P2RY8	-0.52902842857143	10.9601679583333	-2.75803200380519	0.0108805751353893	0.182113626328579	-2.74582334625683
PDDC1	-0.313203996638658	7.67440848333333	-2.7556185202165	0.0109415664826087	0.18299693860174	-2.75060608783827
RAB36	0.208199748739495	6.27853167916667	2.75530126947956	0.0109496077032424	0.18299693860174	-2.75123462687441
LOC389442	-0.126766485714286	6.28004715833333	-2.75509146626631	0.0109549285598227	0.18299693860174	-2.7516502712061
RPAIN	-0.579162231092439	10.2476592291667	-2.7543929443336	0.0109726614883664	0.18317288774641	-2.7530340143566
ANKRD33	0.682269463865542	8.616188275	2.7539398874585	0.0109841774297369	0.183244890485205	-2.75393141147348
MTA2	-0.384585427731094	8.06921517916667	-2.75318425419422	0.0110034097274043	0.183445443561529	-2.75542798250788
MRPS7	-0.250789805882353	8.20807822083333	-2.75242073894477	0.0110228749041566	0.183511425794957	-2.75693996421093
WDR71	-0.360609944537816	7.94735924166667	-2.75229304730519	0.0110261334640303	0.183511425794957	-2.75719281107044
APOC2	0.136043777310922	6.05247967083333	2.75201943470375	0.0110331188377591	0.183511425794957	-2.75773458238482
USP29	0.134964217647057	5.94733535416667	2.75189800355514	0.011036220331995	0.183511425794957	-2.7579750159294
CGI-115	-0.430479936134454	7.20185648333333	-2.75049191622534	0.011072193410401	0.183786172500846	-2.76075869645718
CDK5R1	0.71448900840336	8.31231226666667	2.75032995919108	0.0110763439862686	0.183786172500846	-2.76107928462001
ECE1	0.413053566386555	7.04379526666667	2.75015389937244	0.0110808576481786	0.183786172500846	-2.76142777845484
LOC647974	0.157626857983193	5.96067042916667	2.75012341226551	0.0110816394251915	0.183786172500846	-2.76148812372415
TSPYL2	-0.445762329411765	7.60211558333333	-2.74923414366343	0.0111044657330744	0.184044763983808	-2.76324817402635
RPL37A	-0.598846684873953	12.5015966458333	-2.74840641931099	0.011125752131897	0.184277513012755	-2.76488616941779
MRPS21	-0.483610256302522	10.0750440208333	-2.74714053487086	0.0111583810495961	0.184622694469134	-2.76739078715843
PAFAH1B3	-0.38244911764706	9.21359854166667	-2.74703496496929	0.0111611062494999	0.184622694469134	-2.76759963758034
LOC387693	0.142132486554621	5.95172952083333	2.74661812488692	0.0111718727662078	0.184680711530275	-2.76842424044117
LOC647099	-0.482460411764706	14.1384632083333	-2.74592251807185	0.0111898613330206	0.184857962450245	-2.76980017205839
PHF21A	0.541661218487394	11.562981125	2.74475030359988	0.0112202369105131	0.18523948555507	-2.772118468427
RPL10A	-0.566543504201682	13.8496802083333	-2.74360526633047	0.011249983308629	0.185511886311624	-2.77438255561211
F12	0.523085837815124	7.32199782083333	2.74354344491751	0.0112515914528086	0.185511886311624	-2.7745047824002
NUP88	-0.511485016806721	9.21280754166667	-2.74327364673182	0.011258612179755	0.185511886311624	-2.77503818341495
LLGL2	-0.282353594117647	6.6877246375	-2.74299304257341	0.0112659184834874	0.185512124361426	-2.775592921393
PTPN4	-0.7053282394958	9.06548235416667	-2.74249367610245	0.0112789319269044	0.18560627888252	-2.77658007192412
ZNF329	-0.539908692436974	7.54392253333333	-2.74196228338776	0.0112927955370529	0.185708608011221	-2.77763043685258
RNF157	-0.280897561344539	6.97822710833333	-2.7416180127482	0.0113017858571515	0.185708608011221	-2.77831087887391
CD22	-0.322063395798321	6.81743530416667	-2.74107774356115	0.0113159081101459	0.185708608011221	-2.77937862377869
LOC399753	-0.211623697478993	6.45964456666667	-2.74088767672147	0.0113208802773453	0.185708608011221	-2.77975423254402
FLJ11305	-0.567814247899162	10.3395173125	-2.7408583302548	0.0113216481673442	0.185708608011221	-2.77981222570584
CLEC7A	0.621765305882351	8.00271799166667	2.73980812046844	0.0113491606727613	0.185796538562483	-2.7818874053443
CAPN9	0.160388239495796	6.01625077916667	2.73951035029919	0.0113569728650266	0.185796538562483	-2.78247571935572
EIF3S4	-0.44799585714286	11.8639634583333	-2.73932490232636	0.0113618407736088	0.185796538562483	-2.78284209920211
LOC650845	-0.250117794957984	7.0816603	-2.73918513269071	0.011365510950509	0.185796538562483	-2.78311822682446
NFE2L2	0.407059222689075	9.3335096875	2.73864860387835	0.0113796099124431	0.185796538562483	-2.78417812498822
NEDD8	-0.229955789915967	13.2299197916667	-2.73854241970896	0.0113824021851981	0.185796538562483	-2.78438787703926
LOC646082	-0.265204832773109	6.7856288625	-2.73850518458951	0.0113833814917243	0.185796538562483	-2.78446142890471
BNIP2	0.697440294117647	9.62827020833333	2.73839277407374	0.0113863384392397	0.185796538562483	-2.78468347448866
GPX4	-0.408597361344539	12.7374335833333	-2.73814965493593	0.0113927361407757	0.185796538562483	-2.78516369500034
ZNF218	-0.46747502857143	7.53557728333333	-2.73641004378517	0.0114386131269592	0.186228760288121	-2.78859925565381
LOC653778	0.695952957983191	11.53554025	2.7363926272247	0.0114390733152919	0.186228760288121	-2.78863364629917
LOC646064	0.581167936134453	7.60076195	2.73562041768934	0.011459494537014	0.186228760288121	-2.79015834044695
CANT1	0.439648743697478	10.3235081458333	2.73555022603837	0.0114613524706302	0.186228760288121	-2.79029692047066
CYP1B1	0.926996285714284	8.37530428333333	2.73517205623906	0.0114713672993386	0.186228760288121	-2.79104351493569
CHMP4A	-0.261255411764707	9.43093508333333	-2.73502527270221	0.0114752566952243	0.186228760288121	-2.79133328603542
CCL23	-0.706521038655463	7.12445738333333	-2.73501788175959	0.0114754525695446	0.186228760288121	-2.79134787658387
HSPC023	-0.406782605042018	9.77588375	-2.73492933548164	0.0114777994627481	0.186228760288121	-2.79152267536668
LOC653157	0.698734777310924	8.8702675625	2.73356918419785	0.0115139067656738	0.186695539850546	-2.79420739859152
POLE2	-0.201392424369748	6.31857560416667	-2.73305682375937	0.011527535895524	0.186797478164348	-2.7952185489344
NOL1	-0.476021966386556	9.17743091666667	-2.73156492834597	0.0115673079457901	0.187322648917152	-2.79816230083749
PANX2	0.883831857142856	9.06066370833333	2.73030993105678	0.0116008646889303	0.187746563963789	-2.80063800948185
CDK5RAP1	-0.372227079831932	8.5349569375	-2.72959857839942	0.0116199258988055	0.187846714250143	-2.8020410353565
TSPAN2	0.368573686554621	6.71702607083333	2.72952794354784	0.0116218202204994	0.187846714250143	-2.80218034125503
HISPPD2A	-0.247293512605044	6.94496583333333	-2.72901754092275	0.0116355171097641	0.187948692564768	-2.8031869040649
FBXO44	-0.157029145378153	6.51620287916667	-2.72832702317045	0.0116540716783326	0.18802120512084	-2.80454852534498
SEC24B	0.268735328571426	7.4190604625	2.72830041640513	0.0116547871732858	0.18802120512084	-2.80460098745853
WDR6	-0.579732865546219	10.0700894583333	-2.72790388271606	0.0116654554514689	0.188023809821497	-2.80538282658088
H2AFY2	-0.43931732436975	7.89576936666667	-2.72774510371798	0.0116697297947464	0.188023809821497	-2.80569587307411
LOC341457	-0.44957729411765	13.6803534166667	-2.72684338262594	0.0116940321939877	0.188186758268467	-2.80747352568263
VPS13A	-0.424220278151263	7.28165407916667	-2.72681135009438	0.01169489638308	0.188186758268467	-2.8075366693366
LOC644670	-0.461670180672271	7.10949387916667	-2.72654686161728	0.0117020341802883	0.188186758268467	-2.80805802452168
H2AFV	-0.158824707563026	6.29800370833333	-2.7258005824267	0.0117221962801926	0.188222158336951	-2.80952894447387
ITIH1	0.160148177310923	6.08711462083333	2.72553429514063	0.0117293984369465	0.188222158336951	-2.81005375050573
ZMYND19	-0.301512179831934	7.34822145833333	-2.72543675772671	0.0117320375319031	0.188222158336951	-2.81024597356719
PAK2	0.390104819327729	9.70131510416667	2.72537055991903	0.0117338289816597	0.188222158336951	-2.81037643180221
HMGA1	-0.459003273109244	9.01210439583333	-2.72500434262709	0.0117437442364358	0.188262506061224	-2.81109812055282
SPFH1	0.21569408907563	6.44929774166667	2.72407704799268	0.0117688858420019	0.188362367006628	-2.8129252888455
NPPA	0.124403445378149	6.11811695	2.72403516127607	0.0117700227063427	0.188362367006628	-2.8130078164858
ARHGEF11	0.380097910084032	7.3373636625	2.72369415078366	0.011779282059845	0.188362367006628	-2.81367967210368
OR56A4	0.107834710924369	6.09887229166667	2.72368284775917	0.0117795890848452	0.188362367006628	-2.81370194051168
COQ10A	-0.446800649579835	7.45356172083333	-2.72290130726755	0.0118008364216435	0.188530565294652	-2.81524156610381
BTLA	-0.487778474789915	7.91561260416667	-2.72222849125217	0.0118191568285468	0.188530565294652	-2.81656683289703
NME3	-0.449973075630251	9.665288	-2.72217390688139	0.0118206443047639	0.188530565294652	-2.81667434242624
MLSTD1	0.565693305042014	8.50747889583333	2.72157124384776	0.0118370791708075	0.188530565294652	-2.81786127919684
UBE2I	-0.358472369747902	11.3599845	-2.72149343652329	0.0118392025759358	0.188530565294652	-2.81801451031817
PPP1R3B	0.463937789075629	6.91674912916667	2.72018960719357	0.0118748382135966	0.188530565294652	-2.82058190914591
LOC440995	-0.154696975630252	6.06353070416667	-2.72018405154866	0.0118749902736972	0.188530565294652	-2.82059284760031
BARD1	-0.440838135294118	7.90452615416667	-2.72006485669713	0.0118782531235154	0.188530565294652	-2.82082752653379
MGC52282	-0.636621291596639	7.25984370416667	-2.71975095340929	0.0118868499778069	0.188530565294652	-2.82144553661233
ZNF395	-0.510281924369748	9.014783875	-2.71955572922283	0.0118921995277333	0.188530565294652	-2.82182987470042
CFLAR	0.502441714285711	12.4110695	2.71941582897839	0.0118960344804733	0.188530565294652	-2.82210528817381
APOM	-0.212650586554624	6.73991245833333	-2.719377783038	0.0118970775991381	0.188530565294652	-2.8221801858043
TMPRSS6	-0.128754478991597	5.993890425	-2.71911974389639	0.0119041546204691	0.188530565294652	-2.82268815078345
FBXL20	0.467126684033612	8.16382465833333	2.71862474027714	0.01191774176284	0.188530565294652	-2.82366252799444
VDAC3	-0.332436449579832	11.4455368958333	-2.71849830906335	0.0119212144593609	0.188530565294652	-2.8239113843574
SLC25A42	-0.701147403361345	9.63825820833333	-2.71838230349442	0.0119244016319569	0.188530565294652	-2.82413971478913
HAX1	-0.367389651260506	9.25933052083333	-2.71749306087893	0.0119488596154744	0.188530565294652	-2.82588982699289
HLA-DOA	-0.759994331092437	8.848319825	-2.71740917800161	0.0119511691903022	0.188530565294652	-2.82605490182105
ADIPOQ	0.203772776470587	6.80809895	2.717396378857	0.011951521630312	0.188530565294652	-2.82608008929971
RIMS3	-0.32619611764706	7.14876341666667	-2.71738482628197	0.0119518397529143	0.188530565294652	-2.82610282360006
FEM1C	0.554184436134451	9.0616426375	2.71729560172084	0.0119542969931536	0.188530565294652	-2.82627840692545
ZXDC	0.307719269747896	8.2581538875	2.71720796570286	0.0119567109479822	0.188530565294652	-2.82645086143662
LOC286208	-0.443727908403362	8.23569094583333	-2.71706865614095	0.0119605492074041	0.188530565294652	-2.82672499610498
TMEM79	0.344036086554621	8.55718637083333	2.71653387993819	0.0119752941464082	0.188590369648939	-2.82777726977169
GNB2	0.505975300840335	8.3107991	2.71639344950561	0.011979168953763	0.188590369648939	-2.82805357646483
TIGA1	-0.611836252100841	10.2576664166667	-2.71605113525939	0.011988619158193	0.188622424244644	-2.8287270743296
C1QR1	0.681088058823527	11.318707375	2.7154592445102	0.0120049759346162	0.188679033624364	-2.8298915117975
TOM1	0.623160684873949	10.2617657708333	2.71528113381829	0.0120099020966725	0.188679033624364	-2.83024188784277
RAB24	0.594506436974787	11.6004650833333	2.71502039711296	0.0120171169499569	0.188679033624364	-2.83075478391087
FLJ20272	-0.46850973277311	7.577911525	-2.71484825511128	0.0120218825323334	0.188679033624364	-2.8310933917875
PTCD2	-0.315771996638656	7.64291628333333	-2.71410615676641	0.0120424471691059	0.188763134591724	-2.83255299825005
C20orf177	0.419885327731091	10.4800329166667	2.71396006139448	0.0120464995858922	0.188763134591724	-2.83284032488719
USP5	-0.51640668487395	9.22497214583333	-2.71385192048764	0.0120495000423317	0.188763134591724	-2.83305300136079
STIP1	-0.452503689075631	9.464303125	-2.71254838555369	0.0120857230546823	0.189214080144107	-2.83561628479846
TAF15	-0.542511050420169	11.039153625	-2.71167161376501	0.012110144671828	0.189479822014745	-2.83734003671024
EGFL5	0.76984661512605	8.02286933333333	2.71063230110354	0.0121391538619474	0.189816971974064	-2.83938299247849
GAGE6	-0.18739636302521	6.29544746666667	-2.70973500811269	0.0121642516029434	0.190092582942558	-2.8411464731164
C6orf125	-0.451672308403364	8.0509081625	-2.7093586535978	0.0121747929588068	0.190140520359118	-2.84188604997933
SH3PX3	-0.188418558823529	6.57481105416667	-2.70823020004352	0.0122064514915847	0.190517995335832	-2.8441032786092
ERP29	-0.377285710084037	12.5150623125	-2.70711398231727	0.012237842943925	0.190777869516412	-2.8462960180485
RASSF8	0.156159747899158	6.09464168333333	2.70710487963075	0.0122380992512395	0.190777869516412	-2.8463138978713
PSAT1	-0.354524066386556	6.86055782916667	-2.70656864107061	0.0122532072110604	0.190896414364108	-2.84736714453811
MGC14327	-0.388262752100842	9.89621147916667	-2.7061926658388	0.012263810382243	0.190899915353587	-2.84810555050164
HR	0.143054918487394	5.99606579583333	2.7060286297367	0.0122684391966949	0.190899915353587	-2.84842769745363
HLA-DQB1	-1.06501908487395	8.65974119583333	-2.70494884391761	0.0122989499252444	0.190987539049879	-2.85054802496927
CKAP5	-0.550668909243697	8.53628714166667	-2.70489897034751	0.0123003608899561	0.190987539049879	-2.8506459493947
HSPC105	-0.160080889075631	6.10562354166667	-2.70480806538867	0.0123029330584674	0.190987539049879	-2.85082443474242
C18orf45	-0.335030961344539	6.63715981666667	-2.70459674457953	0.0123089143657443	0.190987539049879	-2.85123933650568
ZAP70	-0.888540251260508	9.67156817916667	-2.70425713247595	0.0123185326113813	0.190987539049879	-2.85190608851519
LSM4	-0.418677722689078	9.63142304166667	-2.70423665055116	0.0123191129114756	0.190987539049879	-2.85194629884743
SALL2	-0.180557335294119	6.43743952083333	-2.70311935198105	0.0123508075441608	0.191362298861751	-2.85413956330163
PCSK7	-0.450538794117648	9.65628285416667	-2.70182648751102	0.0123875782161925	0.191403603480702	-2.85667690564516
LOC283219	-0.23058712184874	9.0756753125	-2.70140871715287	0.0123994821196279	0.191403603480702	-2.85749668260636
ADM	0.895393142857138	11.5333966666667	2.70138073774795	0.0124002797460582	0.191403603480702	-2.857551583427
MGC13096	-0.39624082436975	7.2319279875	-2.70105859999416	0.0124094666058687	0.191403603480702	-2.85818365762778
RNF13	0.696238970588233	9.26091077083333	2.70105774006057	0.0124094911383806	0.191403603480702	-2.85818534487414
COG2	-0.382153157983195	8.41215960833333	-2.70070740348518	0.0124194894688376	0.191403603480702	-2.85887270620915
ITGB7	-0.837591365546222	10.6052626875	-2.70055048150781	0.0124239703550992	0.191403603480702	-2.85918057325627
FTH1	0.613896071428571	9.86275547916667	2.70020277383041	0.012433904519415	0.191403603480702	-2.85986271343256
LOC388886	0.191038139495799	6.174207825	2.69979577492113	0.0124455421506171	0.191403603480702	-2.86066111714369
PTRH1	-0.387745565546219	7.8825931625	-2.69975941397084	0.0124465823454005	0.191403603480702	-2.86073244297963
CLDN9	0.598824985714285	7.6204642125	2.69957836084249	0.0124517630345363	0.191403603480702	-2.86108759068957
GOT1	-0.461903896638656	7.8236637875	-2.69928902657348	0.0124600463111643	0.191403603480702	-2.86165511454436
FLJ14166	0.769359848739494	7.94437308333333	2.69906499953457	0.0124664634830402	0.191403603480702	-2.86209451876965
PGEA1	-0.25800651092437	7.91255511666667	-2.6988266027595	0.0124732956840729	0.191403603480702	-2.86256208779777
LOC650901	-0.36851767226891	14.4046377916667	-2.69866970735658	0.0124777940625182	0.191403603480702	-2.86286979652947
GPX7	-0.50736701764706	7.90561202916667	-2.69859563833179	0.0124799182399249	0.191403603480702	-2.86301506020186
ZFPL	0.147768755462184	6.42897392083333	2.69854496268824	0.0124813717296681	0.191403603480702	-2.8631144437943
C1QBP	-0.456648071428574	9.86211852083333	-2.69775224822294	0.0125041292688317	0.191637079956836	-2.86466897184373
C6orf166	0.411933470588234	10.2998557083333	2.69746427366009	0.0125124062063412	0.191648480611394	-2.86523363933686
KLHL8	0.587436084033612	10.0836974166667	2.69696282877378	0.0125268309844317	0.191739737933721	-2.86621681326167
C6orf130	-0.346075731092439	9.13291766666667	-2.69673334838884	0.0125334375293337	0.191739737933721	-2.86666672106535
ZNF675	-0.145516700840336	6.04113264166667	-2.69589001737566	0.0125577444638791	0.191996139967276	-2.86831995063827
EIF3S3	-0.38124549579832	11.01881825	-2.69528544059717	0.0125751971658672	0.192147502160257	-2.86950497880925
C1orf138	0.494275039495797	6.75280272916667	2.69437114458757	0.0126016340561129	0.192435877563967	-2.87129683550278
PTPRF	0.347744529411763	6.61496004166667	2.69368645481904	0.0126214660830548	0.192560233968997	-2.87263850724482
HRBL	-0.290241110084034	6.82761260416667	-2.69344943909592	0.0126283380730099	0.192560233968997	-2.87310290773567
RENBP	0.461934945378149	9.8970640625	2.69327691740876	0.0126333423465968	0.192560233968997	-2.87344092804796
LOC91689	-0.356033694117646	7.83465046666667	-2.69299704060182	0.0126414645963189	0.192560233968997	-2.87398926546263
LOC653610	0.807654589075628	7.85652809583333	2.69278498162524	0.0126476219866434	0.192560233968997	-2.87440471464571
LOC654103	0.664505995798317	12.9129916041667	2.69210223078978	0.0126674656438664	0.192563225573017	-2.87574219558925
FBXL16	-0.381783849579832	6.9090879875	-2.6920980257875	0.0126675879498333	0.192563225573017	-2.87575043249395
PLCG1	-0.543341625210084	8.00075115833333	-2.69199704082771	0.012670525514297	0.192563225573017	-2.87594824342199
LOC645893	0.126904938655463	6.0332941125	2.69134986428134	0.0126893665223841	0.192734432057298	-2.87721585537545
SRPRB	-0.46575300420168	9.46532647916667	-2.69089788092374	0.0127025405590175	0.19281941191048	-2.87810105631667
LOC650140	0.572820552100839	6.7391380625	2.6901115109522	0.0127254916644259	0.192827280730373	-2.8796409707616
CYBA	0.314265626050419	14.3884871041667	2.69007648675402	0.0127265147917104	0.192827280730373	-2.8797095519268
C16orf69	0.591779708403362	9.41510137916667	2.68991477640616	0.0127312396789029	0.192827280730373	-2.88002619249751
CLTCL1	0.56405992605042	6.77169893333333	2.68984166161452	0.0127333765035583	0.192827280730373	-2.88016935344138
CITED4	0.70632890588235	7.92544020833333	2.6893953113607	0.0127464286754375	0.192910108228319	-2.88104327851807
MOSPD2	0.533333079831933	9.8662803125	2.68819769137377	0.0127815116302021	0.193231961797761	-2.88338778425336
DKFZP564O0823	-0.313602675630252	6.6704475	-2.68815085245497	0.0127828855668265	0.193231961797761	-2.88347946729691
ALKBH	-0.221723544537816	7.57296120833333	-2.68774482586342	0.0127948014545374	0.193297235038531	-2.88427419507906
PUS1	-0.471094243697484	9.70294295833333	-2.68737943912279	0.0128055335846703	0.193344557820533	-2.88498932610284
IL10RA	-0.43861573529412	10.1776638541667	-2.68684690641967	0.0128211902716405	0.19346613386762	-2.88603150655775
LOC642342	1.06022254453781	7.92236248333333	2.68638316944197	0.0128348389858531	0.193557284314812	-2.88693896802168
EPB41L2	-0.232257136134454	6.6751949	-2.6853042980671	0.0128666451928047	0.193589689972634	-2.88904984967222
THG1L	-0.241685429411766	6.60614295416667	-2.68526551553726	0.0128677899183697	0.193589689972634	-2.8891257223172
BCL6B	0.174854231092436	6.0971702375	2.68511911642163	0.0128721119741865	0.193589689972634	-2.88941212696573
LOC441268	0.944630276470585	9.1526770125	2.68495302708192	0.012877016984513	0.193589689972634	-2.88973704270145
MGAT4C	0.114418633613445	6.014080475	2.68486021354389	0.012879758752245	0.193589689972634	-2.88991860674852
SPATC1	0.176794910084032	6.17816607083333	2.68393067866688	0.0129072480418125	0.193589689972634	-2.89173681195599
PSORS1C1	0.53137484537815	7.68557835833333	2.68381481881848	0.0129106782452693	0.193589689972634	-2.89196341612572
TH1L	-0.429077957983194	9.25419120833333	-2.68356497936021	0.0129180780296301	0.193589689972634	-2.89245204730895
LOC651831	-0.287989777310927	7.2278879125	-2.68304865597004	0.0129333832049103	0.193589689972634	-2.89346179054171
SLC6A6	0.598329351260503	7.75128796666667	2.68261005810262	0.0129463977727029	0.193589689972634	-2.89431945421803
LOC145853	-0.370045659663867	8.14961089583333	-2.68255113736414	0.0129481470720485	0.193589689972634	-2.89443466643656
SPACA3	-0.223849157983194	6.33955500833333	-2.68197342782576	0.0129653104713138	0.193589689972634	-2.89556423893957
NCF2	0.679787970588233	9.78630797916667	2.68192279652939	0.0129668157145452	0.193589689972634	-2.89566323049914
HIATL1	0.74495369327731	9.01391310416667	2.68184888378665	0.0129690133983358	0.193589689972634	-2.89580773899845
MARK3	0.282344613445377	7.97053695833333	2.68164569044407	0.0129750568488063	0.193589689972634	-2.89620499669306
LOC440093	0.606501848739493	11.3752578333333	2.68161205959974	0.0129760573647658	0.193589689972634	-2.89627074597528
MRPL48	-0.433659667226892	7.27254581666667	-2.68144587998213	0.0129810022640953	0.193589689972634	-2.89659562591933
TMEM88	0.582049610084032	7.08183198333333	2.68134057746114	0.0129841365992235	0.193589689972634	-2.89680148636554
RAB7	0.29198077310924	12.495485	2.68093155463214	0.0129963179302684	0.193589689972634	-2.89760106436478
LOC650427	0.106894665546217	6.17140018333333	2.68076139600503	0.0130013886779334	0.193589689972634	-2.89793368085138
PMS2	-0.272156418487397	6.85189880833333	-2.68072566836041	0.0130024536021026	0.193589689972634	-2.89800351789294
NFKBIZ	0.592089235294116	10.9026435416667	2.68066058610817	0.0130043937016325	0.193589689972634	-2.89813073336443
PJA2	0.615737344537814	10.821538	2.68028482636945	0.0130156004036312	0.193643210449579	-2.89886519601796
LOC646009	0.151674965546217	6.0566837625	2.67780602605817	0.0130897560294553	0.194632661101912	-2.9037089836422
BAX	-0.321267357142859	9.91741347916667	-2.67571072311711	0.0131527482434819	0.195455063120574	-2.90780163097225
STRA13	-0.396218609243698	8.8621049375	-2.67538858122684	0.0131624581774052	0.195485171331796	-2.90843071146307
POLR2L	-0.29041933277311	7.54247949166667	-2.67512459349721	0.0131704202583391	0.195489300929057	-2.90894619981547
COMMD7	-0.414481949579834	11.0279353333333	-2.67445932335776	0.0131905054011075	0.195673264087217	-2.91024515821494
CLIP1	0.419138096638653	8.56809827083333	2.67344486754085	0.0132211881664712	0.195830652987693	-2.91222559867845
FAM96B	-0.30303118487395	9.882557625	-2.67325096696679	0.0132270604172826	0.195830652987693	-2.91260409215613
VASP	0.627047325210083	8.71598217916667	2.67310755996776	0.0132314050526564	0.195830652987693	-2.91288401340783
DTX3	-0.33646135462185	6.69658925	-2.67289911336059	0.013237722506679	0.195830652987693	-2.91329087432727
MSRB2	0.661066084033611	10.994541	2.67283710562305	0.0132396023402709	0.195830652987693	-2.91341190236105
IL28RA	-0.438025200840337	6.89765022083333	-2.67185843414238	0.013269305068646	0.196155950175144	-2.91532190723956
INHBB	0.277359841176469	6.59485152083333	2.67065109988995	0.0133060339153537	0.196536217528217	-2.91767769209237
NMNAT2	0.155467180672268	6.19878202916667	2.67050518686579	0.0133104792579348	0.196536217528217	-2.91796236540246
C1orf164	-0.353262084033612	8.97343033333333	-2.67013942817168	0.0133216284809123	0.19658674604576	-2.91867591865251
METTL1	-0.223806385714287	6.6232530625	-2.66926724949433	0.0133482500134593	0.196783997947596	-2.92037724041553
ZNF573	-0.423408034453782	6.71333920416667	-2.66911873763631	0.0133527880171386	0.196783997947596	-2.92066690824875
SEMA4B	0.531590071428571	10.1756698958333	2.66858291728648	0.0133691728557255	0.196783997947596	-2.92171194188305
LOC647450	-0.952310508403361	10.7433924375	-2.66854065922484	0.013370465866556	0.196783997947596	-2.92179435510927
LCE3C	-0.133682032773111	5.99784444583333	-2.66826910481681	0.0133787776807431	0.196783997947596	-2.92232393479801
THOC3	-0.692402533613448	10.1768180625	-2.66803597796164	0.0133859171620985	0.196783997947596	-2.92277855219378
MRPL43	-0.33750349579832	9.36633116666667	-2.66793079344909	0.0133891395954282	0.196783997947596	-2.92298366446898
EFCBP2	0.574192589915965	7.15753020833333	2.66725953959088	0.0134097212875214	0.19697270166041	-2.92429252917622
PELI1	0.808008399159662	10.1022283541667	2.66629373051338	0.0134393866037066	0.197294538133236	-2.92617544960797
OR10G2	-0.133688868907565	6.018922475	-2.66444306852252	0.0134964027740923	0.197756489701085	-2.92978249756179
CHIC2	0.484259361344536	10.8176753333333	2.66435112970751	0.013499241183324	0.197756489701085	-2.92996165865885
LOC653738	-0.23755780420168	6.88432314583333	-2.66433182119579	0.0134998373624338	0.197756489701085	-2.92999928474342
TP53I3	0.496339043697478	7.524024075	2.66406243973157	0.0135081574942611	0.197756489701085	-2.93052420827151
ZNF256	-0.329457257142858	6.7253221	-2.66371117503977	0.0135190139040372	0.197756489701085	-2.93120865120663
PRDX1	-0.469057525210086	10.8467880625	-2.6636246891104	0.0135216881488539	0.197756489701085	-2.93137716294383
RSHL2	0.366227005042015	7.48808326666667	2.66327501743221	0.0135325054621049	0.197756489701085	-2.93205844534475
UCKL1	-0.454872903361346	8.89991814583333	-2.66325777322636	0.0135330391324865	0.197756489701085	-2.9320920419021
SPEN	0.278022331932772	10.0672367708333	2.66242447589925	0.0135588514039259	0.197952412530554	-2.93371540800707
PVRL4	0.159641780672269	6.1212570375	2.66232266163504	0.0135620083739143	0.197952412530554	-2.93391373714146
ABTB1	0.679018361344538	11.746210625	2.66170720246077	0.0135811066968958	0.198117508873697	-2.93511253931149
RAB1A	0.355821014285712	7.79082607083333	2.65948362478303	0.013650317025069	0.199013017441134	-2.93944249283212
INPP5B	-0.299288889075632	7.795171775	-2.65882362655428	0.0136709234977489	0.199199292500705	-2.94072734859746
FLJ10241	-0.22035192857143	9.7460738125	-2.65785015987096	0.0137013703500301	0.199442888893189	-2.94262215579986
FEN1	-0.474485052100842	8.00782065	-2.65778788641923	0.0137033202226837	0.199442888893189	-2.94274335616806
TCN1	0.936413183193276	8.7820085	2.65740988529486	0.0137151615753793	0.199501100994411	-2.94347901395077
LGALS4	-0.135201673109244	6.3178930625	-2.65629401058609	0.01375017373717	0.199780133463491	-2.94565039575888
DNAJC5	0.451089550420166	8.61889147916667	2.65610585356911	0.0137560856847155	0.199780133463491	-2.94601648506634
NOLA1	-0.493536823529412	8.99833641666667	-2.656048050398	0.0137579023555692	0.199780133463491	-2.94612894765475
RAB12	-0.259666445378152	8.46937345833333	-2.65579332052557	0.0137659108313932	0.199782394444652	-2.94662453853549
ARHGAP10	-0.341050252100841	7.12104276666667	-2.6549340327315	0.0137929583189323	0.19987685686295	-2.94829615169159
NTNG2	0.640812461344537	7.4486050125	2.65469422384967	0.0138005155855633	0.19987685686295	-2.94876261416482
METTL2A	-0.186862877310925	6.46154906666667	-2.65454092146257	0.0138053487462869	0.19987685686295	-2.94906079794442
RABL2A	-0.273943375630253	7.12970410416667	-2.65422095630131	0.0138154413944461	0.19987685686295	-2.94968312417286
RP13-15M17.2	-0.130423713445379	6.16021487916667	-2.65408533656427	0.0138197213298174	0.19987685686295	-2.9499468905016
C7orf34	0.406987199999999	6.5407684	2.65357941751554	0.0138356982735952	0.19987685686295	-2.95093079011287
SLC35C1	-0.314389860504203	7.377027625	-2.6534911318284	0.0138384881134389	0.19987685686295	-2.95110247628722
STAT5B	0.48238270168067	10.3975171041667	2.6525213718294	0.0138691674011434	0.19987685686295	-2.95298814425189
ARMCX6	-0.294024637815127	7.9957232625	-2.6524921098754	0.0138700941215575	0.19987685686295	-2.95304503775266
SIRPB2	-0.48301575462185	6.86163118333333	-2.65245073960126	0.0138714044091914	0.19987685686295	-2.95312547270137
CCNF	-0.307044997478993	7.03113977916667	-2.6522827805229	0.0138767252350354	0.19987685686295	-2.9534520237996
TACC3	0.476290173949578	8.69806362083333	2.65214463866245	0.0138811029064621	0.19987685686295	-2.95372059547406
ZNF565	-0.24765287394958	7.0630475	-2.65212417925156	0.0138817513687335	0.19987685686295	-2.95376037150263
TNFRSF9	0.285199701680672	6.8294079125	2.65210338346767	0.0138824105214745	0.19987685686295	-2.95380080132842
GPR89A	-0.291394438655463	7.60315719166667	-2.65105784332507	0.0139155882946641	0.200034286662275	-2.9558332651096
PTGES2	-0.352091252100843	8.59425645833333	-2.65102553605719	0.0139166146733902	0.200034286662275	-2.95589606188852
C20orf96	0.11309561932773	6.08602315416667	2.65101552282258	0.0139169328010781	0.200034286662275	-2.95591552488752
ACTN1	0.643571840336133	12.2380319583333	2.64975319050935	0.0139570926611052	0.200392567577329	-2.95836885475954
FAM51A1	-0.22823855462185	6.70479836666667	-2.64973686040644	0.0139576128983541	0.200392567577329	-2.95840058824387
UNC45B	-0.151744599159666	6.03497317083333	-2.64946064524072	0.013966415194442	0.200405848258206	-2.9589373284557
SLC35B1	-0.152944344537818	9.75384970833333	-2.64917683317846	0.0139754650051551	0.200422663582948	-2.95948880120284
LOC643357	-0.333500752100839	11.4417432291667	-2.64880036942261	0.0139874776481661	0.200481926110982	-2.9602202581531
LOC644055	0.155063466386554	6.43841467916667	2.64816201726238	0.0140078690542027	0.200661146738722	-2.96146043462111
GDNF	0.25214524957983	6.24973817083333	2.64766175897539	0.0140238686859819	0.200777289386644	-2.96243221874243
WDR46	-0.393193090756301	8.37551894166667	-2.64662594867405	0.0140570512060222	0.20113916745355	-2.96444404934266
EMD	-0.319588714285715	9.969374375	-2.64609036608962	0.0140742376171433	0.201175064701399	-2.96548414140863
C12orf43	-0.332846694957984	7.6101292625	-2.64605494354664	0.0140753749918828	0.201175064701399	-2.96555292757941
HIST2H2AA3	0.998970710084031	11.6309938958333	2.64563105784882	0.0140889921306024	0.201256624814518	-2.96637602435211
C9orf66	0.387806161344536	7.47887061666667	2.64505390829161	0.0141075526527779	0.201408668372235	-2.96749661890584
LOC653314	-0.468062193277313	13.564095375	-2.64452579690578	0.0141245562337046	0.20153832593476	-2.9685218913413
NICN1	-0.302109025210084	8.49863825	-2.64367079596941	0.0141521253863953	0.201818510064621	-2.97018156328907
NRBF2	0.722494210084032	10.331432875	2.64223244855155	0.0141986181021117	0.202324984358652	-2.97297296962513
ALG8	-0.297564145378153	8.23190625416667	-2.64193763501824	0.0142081652238167	0.202324984358652	-2.97354501932515
RPL12	-0.465941382352942	14.0180731875	-2.64183473108461	0.0142114990389101	0.202324984358652	-2.97374468415903
KIAA0748	-0.673828244537815	8.46859127916667	-2.64142331373973	0.0142248351963688	0.202401584021711	-2.97454291875452
MEP1B	0.168610787394957	6.2057573125	2.64096611723578	0.0142396690472274	0.202499396439639	-2.97542989964928
RPL23A	-0.386989988235296	8.39289159166667	-2.63970793739137	0.0142805658506989	0.202839018722435	-2.97787041639404
ATP5D	-0.426710243697481	11.253838125	-2.63957138568034	0.0142850110413543	0.202839018722435	-2.97813525262317
DREV1	0.497648398319328	7.78329129166667	2.63935365222518	0.0142921016362879	0.202839018722435	-2.97855752285363
ZDHHC18	0.713995184873949	11.180763875	2.63883723148551	0.0143089323127696	0.202839018722435	-2.97955899296353
MRPS2	-0.325333077310925	7.93097920833333	-2.63879128448624	0.0143104306712764	0.202839018722435	-2.97964809091715
C21orf2	-0.444078253781515	8.28310864166667	-2.63876191058113	0.0143113886485111	0.202839018722435	-2.97970505079945
RUNDC2A	-0.259789337815126	6.66316226666667	-2.63824120911794	0.0143283803672612	0.202966773342702	-2.98071470571415
GPX1	0.442841588235291	14.1542834583333	2.63717534324559	0.0143632210388132	0.203347082052558	-2.98278113090072
DYNLRB1	-0.259056827731094	10.8376167708333	-2.63649137970945	0.0143856199946775	0.203550922293989	-2.98410692502622
SCN9A	0.212597483193275	6.4333533125	2.63592745916469	0.014404112295095	0.203641984238371	-2.98519989506151
LOC653513	-0.102408519327732	6.104914475	-2.63569070659419	0.0144118826107192	0.203641984238371	-2.98565872436403
WDR61	-0.333619970588237	9.57131935416667	-2.63541508234147	0.0144209336563913	0.203641984238371	-2.98619286076264
TXK	-0.4815218394958	7.8560070875	-2.63531950303141	0.0144240735661941	0.203641984238371	-2.98637807864432
PTPLAD1	-0.413727070588237	7.956129825	-2.63498711455273	0.0144349979637833	0.203683185355857	-2.98702216908316
SNRPB	-0.404617752100843	11.1387161875	-2.63443587528045	0.0144531322720679	0.203752680634942	-2.98809024861921
TSC22D3	0.535739840336135	12.5018564583333	2.63426525328255	0.0144587496052228	0.203752680634942	-2.98842082198868
IL1R2	1.36305395378151	10.9113729791667	2.63410736357904	0.0144639495785034	0.203752680634942	-2.9887267172295
LOC345051	0.104852247899158	6.17183767083333	2.63259743871475	0.0145137663001303	0.204048084333467	-2.99165156646488
LOC440686	0.347554381512605	6.867611825	2.63249622557621	0.0145171113491993	0.204048084333467	-2.99184759380209
LOC285697	0.199683186554622	6.523912	2.63235429438769	0.0145218033276253	0.204048084333467	-2.99212247640839
DPH5	-0.437478151260505	8.4948755	-2.63232083696258	0.0145229095740395	0.204048084333467	-2.99218727334651
IL1F7	0.666720329411763	8.03405253333333	2.63161610251824	0.014546229470841	0.204048084333467	-2.99355203276795
MCTP1	0.439057644537813	7.93319837916667	2.63138049804404	0.0145540335181735	0.204048084333467	-2.99400825260645
RBM4B	-0.218318403361345	8.82290158333333	-2.63104754876039	0.0145650686519854	0.204048084333467	-2.99465293311733
CABP4	-0.20398092857143	6.2582901375	-2.63095617886308	0.0145680983478415	0.204048084333467	-2.99482984277676
GALNT11	-0.274942441176472	8.59406710416667	-2.63088487813884	0.0145704629883352	0.204048084333467	-2.99496789246529
LOC283412	-0.550805021008405	10.3919467291667	-2.6308589925641	0.0145713215548986	0.204048084333467	-2.99501801063098
CMTM6	0.669983630252099	11.3298591666667	2.63067613570232	0.0145773878569172	0.204048084333467	-2.99537204036339
ARL11	0.324824878991595	6.800118375	2.63029741853981	0.0145899593726792	0.204048084333467	-2.99610523548265
POLA1	-0.252492635294119	6.62208615	-2.62982927169013	0.014605513535743	0.204048084333467	-2.99701149094271
PTAFR	0.629841542016805	8.8332601875	2.62965289253598	0.0146113777524314	0.204048084333467	-2.99735291045883
PLEKHN1	-0.235263030252102	6.747576525	-2.62925334554776	0.0146246699592992	0.204048084333467	-2.99812627528787
TSPO	0.480865987394955	14.2009139791667	2.62925238550995	0.0146247019116525	0.204048084333467	-2.99812813346807
SHOC2	0.466649555462184	7.62585152083333	2.62923961811912	0.0146251268471555	0.204048084333467	-2.99815284507924
CXCR3	-0.587050089075631	7.114930325	-2.62895533161779	0.014634591714607	0.204048084333467	-2.99870307282939
C14orf120	-0.400390799159666	8.02287007916667	-2.62887377585539	0.0146373080424738	0.204048084333467	-2.99886091582409
RPS11	-0.358217205882354	14.5570923125	-2.62830338393486	0.0146563189352349	0.204173627023124	-2.99996478151086
C11orf48	-0.309344613445379	9.87183604166667	-2.62800061531221	0.0146664194586468	0.204173627023124	-3.00055067207046
MUC20	-0.324753855462186	6.46245253333333	-2.62788165175262	0.0146703899295732	0.204173627023124	-3.0007808700972
EDARADD	-0.263208261344537	7.11689342916667	-2.6270658414182	0.0146976451465759	0.204431038633029	-3.00235934238052
ZC3HC1	-0.337829449579836	9.08379085416667	-2.62684723415608	0.0147049565936262	0.204431038633029	-3.00278227208213
YIF1A	-0.274271370588236	8.19055894583333	-2.62633338701262	0.0147221559186062	0.204478101864416	-3.00377631758691
GNL3	-0.427655426890756	8.15839449166667	-2.62613827896388	0.0147286914426951	0.204478101864416	-3.00415373090156
BBS2	-0.400092815966389	8.53827277916667	-2.62602599209269	0.0147324539411766	0.204478101864416	-3.00437092992931
CASP1	0.315393983193275	11.5351355	2.62574799041354	0.0147417730678542	0.204495882562311	-3.00490865419422
STEAP4	0.648017760504199	7.5021063375	2.62530873204475	0.0147565090617934	0.204509083598458	-3.00575822894431
LOC652234	0.0964963151260493	6.05338587083333	2.62524042474595	0.0147588018350996	0.204509083598458	-3.00589033628766
RNF103	0.357521478991596	9.24857666666667	2.62498475448195	0.014767386512628	0.204516646852352	-3.00638479064713
LEF1	-0.910511218487395	9.844697125	-2.62451903319743	0.0147830361148845	0.204621992273545	-3.00728540987383
CD97	0.456561739495795	13.2222135416667	2.62394450628851	0.01480236328978	0.204722657792536	-3.00839632525375
BXDC2	-0.399860949579832	8.547128875	-2.62382451883297	0.0148064026704244	0.204722657792536	-3.00862831923203
FAM102A	-0.691608051260506	8.87629882083333	-2.62304314599253	0.014832732848973	0.20497531581245	-3.0101389578062
ACPP	0.513675177310922	7.28221637916667	2.62182461668493	0.0148738814935298	0.205285138765973	-3.01249429187431
FLJ42117	0.120025716806721	6.1767917875	2.62171930386462	0.0148774428235881	0.205285138765973	-3.01269782776116
MON1B	0.357714424369745	8.12759667916667	2.62153506923303	0.0148836749462945	0.205285138765973	-3.01305388399614
MRPL11	-0.366449105042018	9.6486918125	-2.62127646685684	0.0148924268348245	0.205285138765973	-3.01355364323242
TXNDC3	0.613363373949578	7.9429582375	2.62070254068182	0.0149118674418638	0.205285138765973	-3.01466268679735
NSFL1C	0.607564710084032	9.15382797916667	2.62054758216992	0.0149171204226505	0.205285138765973	-3.01496210397139
EDAR	-0.263640508403363	6.42891435416667	-2.62029641159518	0.0149256386000717	0.205285138765973	-3.01544740653071
LOC653328	-0.794037987394958	11.5500353541667	-2.62010955016615	0.0149319787547481	0.205285138765973	-3.01580843767363
HIST1H2BC	0.565383853781509	7.24576905833333	2.61987570757391	0.0149399165165521	0.205285138765973	-3.01626022135093
LTC4S	-0.380334608403361	6.74736873333333	-2.61980653665733	0.0149422652724384	0.205285138765973	-3.01639385549147
IL32	-0.682441147058825	10.3360341875	-2.6197580328975	0.0149439124639198	0.205285138765973	-3.01648756080979
PPP1R14A	-0.284166293277311	7.30081247083333	-2.61913826004217	0.0149649749582866	0.205463533682552	-3.01768483232832
ELOVL5	0.465665299159663	9.329217925	2.61816085856924	0.0149982476242712	0.205809286844167	-3.01957266881795
DYRK2	-0.805128075630253	10.488707375	-2.61783998186795	0.015009185978314	0.205848356050829	-3.02019235766875
OSBPL11	0.419380046218486	7.1125553375	2.61743184580638	0.015023109696293	0.205864587041836	-3.02098050801058
C10orf26	0.357364336134453	9.4689755	2.61733096550568	0.0150265531282847	0.205864587041836	-3.02117530782431
MRPS30	-0.342365655462187	8.76547970833333	-2.61702297932228	0.0150370704475982	0.205897798308582	-3.02177000487379
ANKRD5	0.105398665546218	5.99713381666667	2.61674151809183	0.015046687996451	0.205918608251173	-3.02231345253599
CACNB3	-0.266464484033613	6.90398576666667	-2.61650488645589	0.015054778167021	0.205918608251173	-3.02277031934918
ATP6V0E2L	-0.726842021008404	9.99596035416667	-2.61601469278213	0.0150715502858915	0.206037243859949	-3.02371667234601
LUZP1	-0.424128428571429	7.776602125	-2.61571974929632	0.0150816502829169	0.206064589069651	-3.02428603686017
RNASEN	-0.328611731092438	7.3660519	-2.61448782125385	0.0151239047092882	0.206443298438562	-3.02666381328101
TRAF3IP3	-0.432349638655463	10.646444625	-2.61428254304792	0.0151309563871483	0.206443298438562	-3.02705996946584
LOC400924	0.438863102521005	7.33072255	2.61420236757997	0.0151337113945174	0.206443298438562	-3.02721469171326
FLJ21749	-0.421993630252103	9.06920441666667	-2.61366098642035	0.0151523267378652	0.206586465454464	-3.02825938194389
IL2RB	-0.888538500000001	10.0080355625	-2.61337033591564	0.0151623295621548	0.206612119116647	-3.02882019679043
TCEAL4	-0.441781869747901	8.69163560416667	-2.61300660008224	0.0151748563398975	0.206672119991077	-3.02952198522078
WNT1	-0.167172916806725	6.24353067916667	-2.61263996059793	0.0151874929111903	0.206733551179022	-3.03022932445632
IQGAP1	0.520662899159661	9.51030045833333	2.61206486979399	0.0152073337758454	0.206753018710135	-3.03133871427481
MLX	0.359192571428571	8.2596386	2.61202795089082	0.0152086083204856	0.206753018710135	-3.0314099290395
ELMOD2	0.384887682352941	7.153143175	2.61189197742054	0.0152133033695756	0.206753018710135	-3.03167221071393
DNM2	0.382920983193277	9.926246125	2.61160834343179	0.0152231013742409	0.206775719200247	-3.03221929452463
TMEM117	-0.210516148739498	6.0262852375	-2.61120773320436	0.0152369503219901	0.206808260828629	-3.03299195372077
LAX1	-0.622258148739496	8.74629995416667	-2.610942643924	0.0152461208365185	0.206808260828629	-3.03350319894128
FLJ25084	0.783262624369749	8.28851205416667	2.61067438636239	0.0152554062082792	0.206808260828629	-3.03402052689497
EDN1	-0.298174842016808	6.70913529166667	-2.61059910629004	0.0152580128758829	0.206808260828629	-3.03416569763992
FLJ23322	-0.15439375042017	6.24256234583333	-2.61026601654609	0.0152695515277627	0.206854451766672	-3.03480800459955
GMFG	0.422280117647058	12.0879640833333	2.60997421993572	0.015279666436792	0.206881316561163	-3.03537064965034
RSL1D1	-0.449979970588237	10.5097661875	-2.60876132243239	0.0153217777886888	0.207319490579402	-3.03770901870045
LOC642989	-0.898750910084034	8.87508062916667	-2.60857297729955	0.0153283267866772	0.207319490579402	-3.03807208212635
SUHW2	-0.198980429411766	6.34108452916667	-2.60780262409894	0.0153551401907544	0.207566106812762	-3.03955691074528
C1GALT1C1	0.354013314285714	7.11843841666667	2.60755840937354	0.0153636496334631	0.207566106812762	-3.04002757821044
LOC442403	-0.145682034453782	6.2380201875	-2.60734650790355	0.01537103672164	0.207566106812762	-3.04043595068794
LOC653060	0.319915718487394	6.25648219583333	2.60636172355473	0.015405410838382	0.207809156992562	-3.04233358081534
MGC3101	-0.334767338655464	6.55853372083333	-2.60636059492606	0.0154054502746076	0.207809156992562	-3.0423357554114
MOSC1	1.0900395420168	9.94498377083333	2.60580258376013	0.0154249597047635	0.207809156992562	-3.04341084846662
SPAG9	0.415322705042016	8.6937403875	2.60525261659821	0.0154442104916885	0.207809156992562	-3.04447032577655
POLR2H	-0.369026642857145	8.63020277083333	-2.60495551906673	0.0154546192911788	0.207809156992562	-3.0450426169243
NDUFA11	-0.306987197478994	10.9534070208333	-2.60455940348445	0.0154685073829148	0.207809156992562	-3.04580559083684
WDR21A	-0.435546039495799	7.19587597916667	-2.60444286245801	0.0154725956137396	0.207809156992562	-3.04603005356859
K-ALPHA-1	-0.316861029411766	12.9239967708333	-2.60437198907997	0.0154750823283673	0.207809156992562	-3.04616655599263
IKIP	0.555803822689074	7.74416264583333	2.60420947763143	0.0154807857329306	0.207809156992562	-3.04647954638845
PTDSR	0.406660471428572	7.72392819583333	2.6037572020148	0.0154966688708377	0.207809156992562	-3.04735055690823
CSF2RB	0.582360978151259	7.29245195	2.6036482207733	0.0155004983800816	0.207809156992562	-3.04756042551656
ETS2	0.639801655462184	9.217364125	2.60346434363767	0.0155069616731718	0.207809156992562	-3.04791451308355
FANCG	-0.298853772268909	7.44220545416667	-2.60341436532956	0.0155087188491794	0.207809156992562	-3.04801075278976
NUP133	-0.324653826890756	8.44469515833333	-2.60315429530012	0.0155178655963563	0.207809156992562	-3.04851153570924
LOC653503	0.491327321848738	7.1341189625	2.60309987005467	0.0155197803876742	0.207809156992562	-3.04861633198855
C3orf26	-0.44321914369748	7.66707922083333	-2.60282324605423	0.0155295159987628	0.207809156992562	-3.04914895615315
STOML2	-0.358667978991598	9.02393572916667	-2.60279149502198	0.0155306338218282	0.207809156992562	-3.0492100891079
RRAGA	-0.224088000000001	10.480815	-2.60159839917393	0.0155726923513802	0.207809156992562	-3.05150697460379
MGC13114	-0.307598549579831	8.13859440833333	-2.6015530279084	0.0155742938595497	0.207809156992562	-3.05159431009314
KRTAP10-5	0.224742447899159	5.93970549583333	2.60143878771102	0.0155783269746528	0.207809156992562	-3.05181420837124
MS4A1	-0.245805470588236	6.64085369166667	-2.60124553060779	0.0155851519102051	0.207809156992562	-3.05218619291808
FAH	0.401467906722687	7.69028882916667	2.60116572274296	0.015587971165178	0.207809156992562	-3.05233980422311
WIPF1	0.395531702521008	8.018183175	2.60095979960658	0.0155952477099766	0.207809156992562	-3.05273614625291
ERICH1	0.463469970588234	9.48359222916667	2.60061174402315	0.0156075538943319	0.207809156992562	-3.05340601442906
FLJ38964	0.665873634453782	8.7787630625	2.60032099847616	0.0156178407254496	0.207809156992562	-3.05396554761453
PRR13	0.369222785714285	14.2228255208333	2.60016724783861	0.0156232831176051	0.207809156992562	-3.05426142395604
PJA1	-0.403630749579832	7.4884395	-2.60005806862988	0.0156271488673417	0.207809156992562	-3.05447152187104
PTPNS1L3	0.332020677310923	6.52358964166667	2.60000480560365	0.0156290350958912	0.207809156992562	-3.05457401636216
XRCC6	-0.476364063025211	10.7006123125	-2.59996359793158	0.0156304945484744	0.207809156992562	-3.05465331187793
ICOSLG	-0.206212131092437	6.56847021666667	-2.59979355706683	0.0156365182346239	0.207809156992562	-3.05498051286032
BRD8	0.268881987394955	8.72780614583333	2.59936574171946	0.0156516831590685	0.207809156992562	-3.0558036865111
POMGNT1	-0.366903538655463	8.01396127916667	-2.59919648588736	0.0156576866241823	0.207809156992562	-3.05612933763134
LOC642113	-0.882393878151264	11.3961231458333	-2.59917106017002	0.0156585886543273	0.207809156992562	-3.05617825618583
TLE4	0.500364407563025	9.74111814583333	2.59867570167808	0.0156761722159924	0.207934044497947	-3.05713126557974
ACAA1	0.369494100840333	10.1812234166667	2.59838765832408	0.0156864052673432	0.207961352999728	-3.05768538206874
LOC652878	0.726933815126049	9.60591666666667	2.59731086208378	0.0157247149136085	0.208253738480659	-3.05975655737159
FLJ31659	-0.13561021764706	6.2861498625	-2.59730759610046	0.0157248312417493	0.208253738480659	-3.05976283867653
ALKBH5	-0.3704421092437	12.1772797916667	-2.59697657729935	0.0157366256753366	0.208301505622392	-3.06039944932175
MAFG	0.295989944537815	7.50916765833333	2.5965575770094	0.0157515668020716	0.208315827931027	-3.06120520358581
MAP3K3	0.506823663865545	9.25049366666667	2.59648702062866	0.0157540840744977	0.208315827931027	-3.06134087959908
NR3C2	-0.260334655462187	7.0807964	-2.59600758980455	0.0157711989029632	0.208433803267682	-3.06226274721403
ZFP36L1	0.46909301260504	9.07802264583333	2.59478879250533	0.0158147860280274	0.208796336798228	-3.06460589352888
CAB39	0.496811563025207	11.7714188333333	2.5947815811024	0.0158150442596669	0.208796336798228	-3.06461975577938
KIAA0494	-0.328643840336138	9.93185704166667	-2.59440623545336	0.0158284903728938	0.20884383907219	-3.06534124280456
LAPTM5	0.317556504201678	12.884337	2.59422294936286	0.0158350601615602	0.20884383907219	-3.06569353421218
GBP7	-0.087753437815127	6.02091942916667	-2.59375444816025	0.0158518649052839	0.208957147697061	-3.06659397372864
PILRA	0.554380466386552	10.9772970208333	2.59347576874161	0.0158618688002415	0.208980737517837	-3.06712954320037
TBC1D3C	0.307760236974789	6.77612079166667	2.59312735245826	0.0158743843684455	0.209036366431546	-3.06779909121142
SEMA3E	0.519449231092435	10.8762650625	2.5927780604312	0.0158869406513545	0.209036366431546	-3.06847027459243
LOC652332	0.318829139495798	7.47645555	2.59267240269463	0.0158907406422157	0.209036366431546	-3.06867329222689
ECEL1	-0.113326965546219	6.13778810416667	-2.5918047874214	0.0159219766284321	0.209257386956632	-3.07034021973647
TMEM16J	-0.459640439495799	7.3095273125	-2.59174884021919	0.0159239928127054	0.209257386956632	-3.07044769960891
LOC648320	-0.146712473949582	6.02891275	-2.59139098557376	0.0159368945566598	0.209318809713982	-3.07113514334723
BMS1L	-0.580343985714287	8.49399229583333	-2.59053624337259	0.0159677501130705	0.209458295689655	-3.07277691251455
CAPZA1	0.324349540336133	7.2780673625	2.59044751115449	0.0159709564740043	0.209458295689655	-3.0729473309607
IBRDC2	0.637775970588235	9.42321097916667	2.59041271813778	0.0159722138924544	0.209458295689655	-3.07301415333297
GPR92	-0.562034756302523	8.62185483333333	-2.59010341758454	0.0159833960681369	0.209489358282722	-3.07360816543249
C8orf33	-0.251441699999999	8.1425514625	-2.58989179181859	0.0159910512080911	0.209489358282722	-3.07401457142927
LOC653103	0.271351663865547	8.475346	2.58844280206635	0.0160435575535622	0.209861627478274	-3.0767967398715
PDHA1	-0.323532089075629	7.44565770833333	-2.58817362942329	0.0160533291436068	0.209861627478274	-3.07731348093175
ERCC3	-0.280738100840338	8.39371141666667	-2.58810408773466	0.0160558545709091	0.209861627478274	-3.07744697817087
LOC440731	0.732221416806722	8.15976620833333	2.58799477460034	0.0160598250599522	0.209861627478274	-3.07765681971656
KIAA0241	0.302622254621846	7.0753763875	2.58797034342987	0.0160607125781298	0.209861627478274	-3.07770371805747
BDP1	-0.300168334453783	6.61451519166667	-2.58702830560866	0.0160949692000045	0.2102012892286	-3.07951188580707
NHS	0.346111315126049	6.77479549583333	2.58563366058187	0.0161458098601806	0.210755548594969	-3.08218815899427
FABP5	-0.289600893277312	7.6043024625	-2.58541001419477	0.016153976642435	0.210755548594969	-3.08261725732538
FAM26B	-0.3476624697479	7.1701163125	-2.5849112165851	0.0161722048745474	0.210885219996596	-3.08357420285693
JMJD3	0.614336117647058	7.99896815	2.58449428530072	0.0161874560840949	0.210975958112428	-3.08437401253855
SLU7	0.285124710084031	9.01038597916667	2.58400787775245	0.016205265678114	0.211043657712218	-3.08530701401339
HNRPAB	-0.471005689075633	10.9583485416667	-2.58389936629008	0.0162092412707705	0.211043657712218	-3.08551514233928
REPIN1	-0.346871142857142	10.42692375	-2.58363585308167	0.016218899535226	0.211061392877588	-3.08602054953288
DNPEP	-0.275496780672269	6.79076980416667	-2.58310011842012	0.0162385517998244	0.211209098332992	-3.08704798185143
ZBTB4	-0.568547689915968	9.4626223625	-2.58204148367206	0.0162774508816683	0.211417246884752	-3.08907790061346
ALDH3B1	0.515095012605039	9.19758039583333	2.58203367121237	0.0162777382701254	0.211417246884752	-3.08909287926822
LOC643936	-0.134211886554622	6.08609980416667	-2.58198618095586	0.0162794853444137	0.211417246884752	-3.08918393076147
ADARB1	-0.499771117647061	9.05178045833333	-2.58164510788193	0.016292037902434	0.211472314426441	-3.08983783278465
C9orf72	0.569232799159662	8.2337529375	2.58107071491975	0.0163131977786071	0.211477653198022	-3.09093895001089
DCI	-0.36214221344538	8.33328874166667	-2.5810446906371	0.0163141570857209	0.211477653198022	-3.09098883575418
MAK	0.672418752100839	7.5130615875	2.58067589598535	0.0163277572541091	0.211477653198022	-3.09169574667116
FAIM3	-0.821981004201681	11.4137033125	-2.58067224695598	0.0163278918734723	0.211477653198022	-3.09170274091585
SMN1	-0.133142641176473	6.36322162916667	-2.58050639422823	0.0163340115771437	0.211477653198022	-3.09202063212748
NPEPPS	0.405767521008404	9.033613375	2.58021425921822	0.0163447961027977	0.211509642752429	-3.09258054322814
LOC441124	0.760036210084033	9.849067125	2.57992372616279	0.0163555280793969	0.211531109702161	-3.09313735065848
LOC440055	-0.571539126050425	11.554546	-2.57952532412645	0.016370255309355	0.211531109702161	-3.09390083523574
FLJ21945	-0.411448489075632	7.70668399166667	-2.5794114106872	0.0163744684791303	0.211531109702161	-3.09411912371197
MGC26718	-0.462473873949582	6.808713225	-2.57902632869259	0.0163887185031532	0.211531109702161	-3.09485700546785
PVRL3	-0.205273870588236	6.471576375	-2.57896461373933	0.0163910033508463	0.211531109702161	-3.09497525624582
TFB1M	-0.313258949579834	8.30733245833333	-2.57882043304662	0.0163963424524453	0.211531109702161	-3.09525151211352
CCM2	0.234158924369744	11.819241	2.57858828106456	0.0164049425958599	0.211531296527145	-3.09569630720294
MRPL45	-0.37841855042017	8.1083548125	-2.57837125774819	0.0164129860989971	0.211531296527145	-3.09611209707814
ATP7A	0.355867425210084	7.06911191666667	2.57752727866544	0.0164443013606794	0.211827580211161	-3.09772888018013
C16orf7	0.677616609243694	9.08067314583333	2.57696403063383	0.016465231292907	0.211989852896178	-3.09880771961575
LOC652260	0.165718362184873	6.04040945416667	2.57644212591504	0.016484647113404	0.21213247709262	-3.09980725870795
MT1X	-0.447244638655462	10.1856665	-2.57608562408351	0.0164979219153763	0.212195971410055	-3.10048996042002
HTR3E	-0.127075936134454	6.05781865	-2.57562278701122	0.0165151711229892	0.212310494461833	-3.10137621942332
CLPP	-0.292670575630253	8.75397210416667	-2.57531168184431	0.0165267749742616	0.212352364707166	-3.1019718885117
THAP11	-0.497565890756304	10.1902892083333	-2.57466773793477	0.0165508174783171	0.212496064604348	-3.10320471813613
GADD45A	0.756478969747898	8.20624514166667	2.57436718496588	0.0165620501869029	0.212496064604348	-3.10378007020958
CIB1	-0.37073237815126	12.5786540416667	-2.57424693384138	0.0165665463803921	0.212496064604348	-3.10401025834062
TRA16	-0.439248381512605	7.15416515833333	-2.57411799313622	0.0165713687423853	0.212496064604348	-3.10425707395972
SLC7A6OS	-0.333666209243698	7.1431248875	-2.57380082464885	0.0165832363653214	0.212541116559265	-3.1048641633004
OMG	0.225112004201679	6.28820887916667	2.57340111227743	0.0165982038560651	0.21262583298195	-3.10562919245116
TRPM8	-0.101288018487395	5.97016689166667	-2.57280041510834	0.0166207210497872	0.212798076981122	-3.10677877734711
LOC646748	-0.122160163025211	6.05495544166667	-2.57243362054054	0.0166344843860444	0.212798076981122	-3.10748066061387
IL23A	-0.332448313445379	6.67445282083333	-2.57233349671649	0.016638243206819	0.212798076981122	-3.10767224426071
SLC6A13	0.258397063865544	6.805786225	2.57203788028047	0.0166493457791288	0.212798076981122	-3.10823787342418
ATG16L2	0.623903176470587	9.33471941666667	2.57192807295814	0.0166534716115489	0.212798076981122	-3.10844796870072
F2RL1	0.643422673949578	7.92812254166667	2.57071056214838	0.0166992815450582	0.213276316158547	-3.11077712215761
NT5C	-0.327880584033614	9.91871389583333	-2.57042225003357	0.0167101467400427	0.213307999605332	-3.11132859025373
NMB	-0.291738791596639	6.807419575	-2.57010991760125	0.0167219245915448	0.213336113277352	-3.11192596592881
FBXL6	-0.328595497478993	7.73554424166667	-2.56991920194204	0.0167291201599119	0.213336113277352	-3.11229071495767
LOC653111	0.165267267226889	6.4088775	2.56934224975719	0.0167509057434081	0.213473373624706	-3.1133940642523
LOC644001	0.140681211764705	6.16728639166667	2.56918982970083	0.0167566655056223	0.213473373624706	-3.11368552658843
LOC440816	-0.340223529411765	7.22869633333333	-2.56888184526789	0.0167683094855376	0.213514795606387	-3.11427443577697
LOC644809	-0.131612761344539	6.17207490833333	-2.56807598136772	0.0167988125174553	0.213796192724653	-3.11581518169333
[truncated: 1,792 more rows]
