# Supplementary material for: Disulfidptosis-related gene in acute myocardial infarction and its diagnostic value and functions based on bioinformatics analysis and machine learning
Source: Front Cardiovasc Med. 2025 Jul 2;12:1513342. doi: 10.3389/fcvm.2025.1513342 (PMC12263613; doi:10.3389/fcvm.2025.1513342)
Supplement: Supplementary file 4 [file Table3.xlsx]

## Sheet: Sheet 1
genes	logFC	AveExpr	t	P.Value	adj.P.Val	B
ABI2	-0.251696	6.82011	-2.54571	0.0176663	0.217862	-3.15848
ACTB	0.186753	15.0309	2.17791	0.0393577	0.300434	-3.82856
DBN1	0.654128	7.60641	3.30469	0.00294891	0.127374	-1.61823
FLNB	-0.419974	7.9221	-2.78987	0.0101055	0.178003	-2.68255
IQGAP1	0.520663	9.5103	2.61206	0.0152073	0.206753	-3.03134
LRPPRC	-0.415402	8.01948	-3.16331	0.00416114	0.138653	-1.9173
MRPS17	-0.362023	8.00861	-2.9489	0.00695602	0.159973	-2.36157
MYL6	0.193381	14.7683	2.13317	0.0432227	0.314503	-3.90564
NDUFA10	-0.268803	8.00978	-2.95154	0.0069125	0.159973	-2.35616
NDUFA11	-0.306987	10.9534	-2.60456	0.0154685	0.207809	-3.04581
PPM1F	0.34704	12.1388	2.36275	0.0264894	0.252702	-3.49954
PRDX1	-0.469058	10.8468	-2.66362	0.0135217	0.197756	-2.93138
RAC1	0.184576	11.5341	2.2911	0.0309357	0.271031	-3.62906
SAMM50	-0.468225	10.015	-2.79046	0.0100916	0.178003	-2.68137
SLC2A1	-0.346143	8.53256	-2.32954	0.028472	0.259999	-3.55987
SLC2A3	0.905187	12.966	4.22951	0.000289038	0.0835556	0.411173
