# Supplementary material for: Disulfidptosis-related gene in acute myocardial infarction and its diagnostic value and functions based on bioinformatics analysis and machine learning
Source: Front Cardiovasc Med. 2025 Jul 2;12:1513342. doi: 10.3389/fcvm.2025.1513342 (PMC12263613; doi:10.3389/fcvm.2025.1513342)
Supplement: Supplementary file 5 [file Table4.xlsx]

## Sheet: Sheet1
Model	Class	Accuracy (%)	Precision (%)	Recall (Sensitivity, %)	F1 Score (%)
LASSO Logistic	Con	—	58.33	70	63.64
LASSO Logistic	AMI	66.67	75	64.29	69.23
SVM	Con	—	58.33	70	63.64
SVM	AMI	66.67	75	64.29	69.23
Random Forest	Con	—	54.55	60	57.14
Random Forest	AMI	62.5	69.23	64.29	66.67
