# Supplementary material for: Disulfidptosis-related gene in acute myocardial infarction and its diagnostic value and functions based on bioinformatics analysis and machine learning
Source: Front Cardiovasc Med. 2025 Jul 2;12:1513342. doi: 10.3389/fcvm.2025.1513342 (PMC12263613; doi:10.3389/fcvm.2025.1513342)
Supplement: Supplementary file 8 [file Table7.xlsx]

## Sheet: Sheet1
hub gene
DBN1
SLC2A3
